# Supplementary material for: Trust, life satisfaction and health: Population data in mid-size city in the Global South
Source: Data Brief. 2019 Oct 10;27:104639. doi: 10.1016/j.dib.2019.104639 (PMC6831658; doi:10.1016/j.dib.2019.104639)
Supplement: Multimedia component 1 [file mmc1.xlsx]

## Sheet: Hoja1
The contents of this survey are intended solely for academic purposes. During the process of collecting, processing and analyzing the information you provide, it won´t be possible to identify any respondent. Are you willing to participate in this survey?	1. Gender	2. Year of birth	3. Which is the socio-economic strata of your household?	4. According to your cultural, ethnic group or physical characteristics, how do you recognize yourself?	5.1 What is the highest education level you reached (even if you didn't finish) and the last grade approved in this level? Level	5.2 What is the highest education level you reached (even if you didn't finish) and the last grade approved in this level? Year	6.1 How many years of education your parents attained? Father	6.2 How many years of education your parents attained? Mother	7. In general, how satisfied are you with your life?	8. How about happy?	9. How about worried?	10. How about depressed?	11. Would you say that in general your health is	12. Now thinking about your physical health, which includes physical illness and injury, for how many days during the past 30 days was your physical health not good?	13. Now thinking about your mental health, which includes stress, depression, and problems with emotions, for how many days during the past 30 days was your mental health not good?	14. In general, how much do you trust most people?	15. In general, how much do you trust most people you know personally?	16. Do you think your wallet (or your valuables) would be returned to you if it were found by a neighbour?	17. Do you think your wallet (or your valuables) would be returned to you if it were found by a stranger?	17. City Council?	18. The Police?	19. The civil service?	20. If you complain about bad quality of a public service, how likely is that the problem will be easily resolved?	21. If a large group of citizens expresses dissatisfaction with the functioning of a public service (e.g. the education, health or justice system), do you think that corrective actions will be taken?	22. If a natural disaster occurs, do you think that the provision by government of adequate food, shelter and clothing will be available to people who are affected?	23. If money is offered by citizens to government employees in order to speed up administrative procedures, do you think that they will refuse the bribe?	24. If a parliamentarian could influence the award of a government contract and receive a bribe in return, do you think that he/she will reject the bribe?	25. If a high level politician would be offered a well-paid job in the private sector in exchange for political influence, do you think that he/she will reject the job?	26. If you need information about an administrative procedure, do you think that it will be easy to find?	27. If a decision affecting your community is to be taken by the local or regional government, how likely is it that you will be consulted?	28. If you participate in a public consultation, do you think that your opinion will be considered?	29. If a citizen belongs to a social minority (e.g. sexual, racial/ethnic and/or based on nationality), how likely is it that he or she will be treated equally by a government agency?	30. If a tax reform is implemented, do you think that the financial burden would be shared fairly across social groups?
1	2	1959	2	1	1	3	0	2	8	6	5	5	4	0	0	7	9	2	2	3	2	2	4	8	3	8	9	6	3	4	4	5	3
1	1	1986	1	2	4	11	16	5	8	9	2	0	3	15	0	1	8	1	1	5	4	4	1	9	7	3	5	5	3	2	3	4	2
1	1	1965	5	4	4	11	99	99	5	9	5	2	3	0	8	0	10	2	2	1	2	0	2	1	3	5	5	5	4	3	2	4	3
1	2	1985	4	2	7	18	11	13	6	1	2	8	3	4	30	7	9	1	1	0	0	0	0	1	1	10	10	1	1	0	2	5	1
1	3	1993	3	2	3	7	99	99	10	7	0	0	1	0	0	7	7	2	2	7	6	0	8	8	8	8	6	6	6	6	88	4	4
1	2	1981	2	2	4	11	2	2	7	6	4	1	3	0	0	5	5	2	2	4	5	3	3	6	4	4	5	7	6	2	1	9	3
1	2	1944	4	2	1	2	8	0	10	9	0	0	4	30	0	0	7	2	2	0	0	0	0	5	6	7	5	8	5	5	7	2	10
1	2	1969	1	4	3	7	11	5	10	10	0	0	3	0	0	1	10	2	2	3	1	4	3	5	9	10	10	10	1	0	3	2	2
1	2	1995	2	2	3	8	99	4	8	10	3	0	3	0	7	5	5	2	2	5	8	5	6	6	5	6	6	10	5	6	6	7	5
1	2	1998	1	2	5	14	11	0	8	0	5	5	1	0	30	2	3	2	2	88	4	0	3	2	0	10	10	10	5	0	0	88	0
1	2	1978	1	1	5	13	5	11	9	0	9	0	3	0	0	7	4	1	2	0	0	0	1	3	7	10	10	9	5	5	3	2	2
1	1	1982	2	2	4	11	11	11	8	10	0	0	3	0	0	7	8	1	2	88	7	5	4	6	8	10	10	10	7	8	8	3	4
1	2	1981	1	4	4	11	5	5	5	3	5	2	4	0	2	6	4	2	2	2	2	3	4	7	6	10	10	10	5	4	1	.	3
1	1	1983	1	4	3	9	99	99	7	7	7	0	4	0	0	5	5	1	2	0	5	0	5	5	5	10	10	8	0	0	5	5	0
1	2	1979	1	2	5	13	5	5	7	10	0	1	2	0	0	9	10	1	2	5	5	5	5	5	5	10	10	10	2	0	2	0	1
1	1	1991	1	4	4	11	5	5	10	10	0	0	1	0	0	6	10	1	2	10	10	10	8	7	6	10	10	10	10	3	10	2	4
1	2	1993	3	2	6	16	99	11	7	7	4	5	4	5	3	5	7	2	2	4	3	0	4	6	6	8	9	9	8	3	5	7	1
1	1	1991	3	2	5	13	11	5	9	6	4	2	1	0	4	3	6	2	2	4	5	5	2	8	6	6	6	6	2	0	3	4	1
1	1	1959	3	2	3	10	99	99	6	7	0	0	1	0	0	3	5	1	2	0	0	0	0	5	4	8	7	7	5	2	2	6	4
1	1	1940	3	2	2	5	99	2	.	10	0	0	4	30	0	8	5	2	2	5	5	5	3	0	3	10	10	10	5	3	0	0	0
1	1	1985	3	5	4	11	99	99	8	6	8	8	3	0	5	8	10	1	2	6	6	5	4	8	8	8	8	8	6	6	7	6	7
1	2	1965	3	2	4	11	99	99	10	10	8	0	2	0	0	9	10	1	2	7	5	7	8	9	8	8	9	9	8	9	5	7	3
1	2	1973	1	2	4	11	11	5	6	8	6	0	3	5	0	7	7	2	1	88	5	5	4	10	0	10	10	10	5	0	10	7	0
1	1	1961	3	6	4	11	99	99	10	10	0	0	1	0	0	10	10	1	1	8	1	1	2	8	10	10	10	10	10	10	8	5	4
1	2	1980	3	2	4	11	11	5	8	10	8	0	3	5	0	5	5	2	2	6	5	4	7	10	10	7	10	10	5	4	5	7	5
1	2	1991	3	5	5	15	5	5	10	10	5	3	1	0	0	5	8	1	2	3	2	1	0	3	5	10	10	8	10	5	1	0	0
1	1	1967	3	1	4	11	0	0	2	4	0	0	4	15	4	0	1	1	2	1	0	0	1	1	2	8	9	8	2	7	8	7	1
1	2	1962	3	3	5	16	5	5	10	8	7	7	4	0	0	8	8	2	2	2	88	88	7	5	8	8	8	4	6	4	5	6	5
1	2	1978	3	2	5	13	11	11	9	10	1	1	3	0	0	7	9	1	2	5	4	3	4	6	5	10	8	10	5	8	7	7	7
1	1	1980	3	6	4	11	99	99	10	5	4	4	4	0	0	2	1	2	2	5	5	5	6	6	4	7	88	5	6	8	4	4	9
1	1	1969	3	1	4	11	5	5	6	7	8	3	4	30	15	0	2	1	2	88	4	0	2	2	2	10	10	10	2	0	0	1	0
1	1	1950	3	2	2	5	99	99	9	2	5	4	3	3	0	8	10	2	2	6	6	2	7	10	6	1	2	2	5	8	10	8	10
1	1	1983	3	1	5	13	13	5	10	10	8	0	3	4	0	7	9	1	2	0	9	7	7	7	8	8	8	8	5	0	0	1	2
1	1	1996	5	5	2	5	99	99	10	10	10	10	3	20	0	0	3	2	2	0	0	0	0	8	9	8	10	10	10	8	10	10	0
1	1	1992	5	2	6	16	11	11	10	10	0	0	3	0	0	5	7	2	2	5	6	6	6	5	6	8	4	5	6	7	5	4	6
1	1	1949	5	1	4	11	6	99	10	8	0	0	1	1	0	8	8	1	2	4	4	4	1	5	8	10	10	10	3	0	10	0	0
1	2	1945	4	2	3	6	99	99	5	6	10	10	4	0	30	0	5	1	2	0	0	0	0	10	1	10	10	10	1	1	1	1	1
1	2	1996	5	2	5	13	11	18	10	3	10	5	4	0	0	4	5	2	2	88	7	0	6	10	5	10	10	10	3	2	0	0	9
1	1	1986	2	1	4	11	11	11	6	10	5	7	2	8	0	5	6	1	2	88	9	6	7	8	4	9	9	8	8	9	10	7	2
1	2	1966	2	2	4	11	0	5	9	7	2	2	1	0	0	6	9	2	2	88	6	5	5	4	4	10	10	8	7	2	2	7	0
1	1	1992	2	1	6	13	1	11	10	10	0	6	2	0	0	0	5	1	2	0	0	0	0	2	4	10	10	10	4	8	8	8	2
1	1	1976	2	4	5	13	5	5	8	8	7	0	1	0	0	7	9	1	2	0	5	0	3	6	8	10	10	10	6	3	6	5	1
1	1	1985	2	2	6	16	11	11	8	10	0	0	5	0	0	7	10	1	1	0	0	1	3	5	5	10	10	0	8	3	5	5	0
1	1	1990	2	1	4	11	3	3	7	10	6	3	3	0	0	5	8	2	2	3	5	2	1	3	7	8	9	10	6	10	5	6	5
1	1	1968	2	1	2	5	11	11	10	6	6	3	1	0	0	7	10	1	2	5	4	2	3	7	6	10	10	0	10	10	10	0	0
1	2	1998	2	1	4	11	9	9	7	9	0	0	1	0	0	5	9	1	2	88	4	0	0	0	7	10	10	10	5	2	2	0	3
1	2	1997	1	2	5	11.5	5	5	8	6	8	7	2	7	15	5	7	2	1	4	2	0	2	6	5	10	10	8	5	4	3	5	8
1	2	1975	2	4	4	11	99	99	7	10	0	0	3	0	3	9	10	2	2	0	0	0	0	0	0	10	10	10	8	0	0	0	0
1	1	1991	4	3	5	14	11	12	9	6	8	0	3	0	0	4	8	1	2	6	6	6	7	6	7	7	7	8	5	7	5	5	5
1	1	1982	4	1	6	16	11	11	8	10	0	0	1	0	0	7	10	2	2	7	9	6	5	7	7	6	8	5	6	0	5	5	4
1	1	1961	5	2	2	5	3	3	7	8	0	0	4	0	0	5	5	2	2	88	7	7	5	10	8	10	88	7	5	3	5	3	5
1	1	1979	4	3	5	13	0	5	10	10	5	0	1	0	0	5	8	2	2	0	5	0	1	0	0	10	10	10	5	5	5	5	3
1	1	1992	4	2	6	16	16	11	8	10	0	4	3	0	30	7	9	2	1	88	8	4	0	0	9	10	10	10	0	88	0	5	0
1	1	1985	5	2	4	11	6	16	10	10	0	0	1	0	0	2	8	1	2	0	0	0	0	9	0	10	10	10	0	1	0	0	0
1	1	1992	5	1	7	17	16	13	10	10	5	0	1	2	0	3	10	1	1	5	5	7	7	8	9	1	6	5	10	6	6	10	6
1	1	1960	5	2	8	24	11	11	9	10	8	0	4	0	0	5	5	2	2	5	5	4	5	5	5	10	10	10	5	5	3	4	5
1	1	1975	4	1	6	14	11	11	4	10	5	0	1	0	30	5	5	2	2	88	1	2	1	4	2	10	10	10	88	5	8	6	1
1	1	1993	5	1	6	16	11	13	5	8	6	1	2	2	1	3	5	2	1	1	3	0	1	5	7	9	10	8	5	3	2	5	3
1	1	1988	4	1	6	16	11	11	9	8	5	3	1	0	7	6	8	1	2	3	5	0	3	5	2	10	10	10	5	2	2	2	1
1	2	1981	5	1	7	17	5	11	8	10	1	0	2	0	30	6	8	2	2	0	0	0	1	2	4	10	10	10	7	1	2	2	0
1	1	1974	4	2	6	16	11	11	10	10	0	0	1	4	0	0	5	1	1	0	5	0	0	0	10	10	10	10	10	0	0	10	5
1	2	1992	3	6	6	16	11	11	4	4	6	2	3	0	7	6	8	1	2	0	0	0	1	1	2	7	8	9	3	3	5	4	1
1	1	1956	2	2	5	13	5	5	6	4	7	4	3	0	6	4	4	1	1	3	8	3	5	4	3	8	8	8	8	3	3	4	2
1	2	1979	5	2	6	16	13	13	9	10	1	0	1	0	0	7	10	1	2	0	2	0	1	2	1	10	10	1	5	9	2	10	0
1	1	1987	2	2	5	16	0	11	9	10	0	0	3	0	0	7	6	1	2	0	0	0	4	6	4	10	10	10	4	0	1	6	0
1	2	1948	3	4	3	6	99	99	10	7	10	10	1	15	0	0	8	2	2	0	0	0	0	10	10	0	0	88	10	10	5	0	0
1	1	1987	3	4	2	5	99	99	7	10	5	3	3	0	30	0	0	2	2	3	2	2	1	7	8	9	10	10	5	9	10	0	3
1	2	1979	3	1	6	13	99	99	7	9	8	0	3	0	0	4	9	2	1	2	7	3	0	7	4	6	10	4	3	3	2	2	2
1	1	1976	3	4	4	11	5	5	6	6	6	5	4	3	4	7	7	2	2	6	8	7	7	8	7	6	6	6	7	6	6	6	6
1	1	1953	3	1	6	19	0	0	10	10	10	5	3	0	0	4	5	2	2	6	6	6	4	5	7	7	9	9	10	6	5	10	0
1	2	1966	2	1	3	4	99	99	10	10	0	0	3	0	0	9	10	2	2	88	7	5	3	10	5	10	10	10	0	0	0	0	0
1	1	1989	1	5	4	11	99	99	10	10	8	8	3	0	0	6	7	1	2	5	6	6	6	6	6	9	8	8	7	7	6	5	3
1	2	1982	3	4	5	13	5	5	9	10	0	0	3	0	0	5	5	1	2	4	4	4	3	3	3	10	10	10	2	2	0	2	2
1	2	1988	1	2	4	11	99	99	10	10	0	0	1	0	0	1	10	.	2	0	5	0	0	0	7	10	10	9	0	0	0	8	0
1	2	1997	1	1	5	11.5	99	11	10	8	0	0	3	0	0	5	10	1	1	88	5	5	0	5	5	8	10	10	5	5	5	0	88
1	1	1987	1	1	4	11	15	5	6	8	4	0	3	0	0	4	8	2	1	7	6	6	4	0	7	8	6	5	8	5	5	7	4
1	2	1974	1	1	2	9	5	5	8	8	7	5	4	4	0	4	5	1	2	7	5	6	6	8	9	8	5	6	5	5	5	6	8
1	1	1978	2	6	8	18	8	8	8	9	5	0	1	0	0	8	10	2	2	0	0	0	0	0	3	10	10	10	0	0	0	0	0
1	2	1977	1	1	3	8	6	99	10	10	10	10	2	0	0	4	6	2	2	6	0	0	1	8	5	5	5	5	5	5	0	0	0
1	2	1986	1	3	3	8	0	0	7	4	10	10	2	30	0	2	1	2	2	8	7	5	2	5	10	10	10	10	8	10	7	8	0
1	2	1982	1	4	4	11	5	5	8	7	5	0	1	0	0	0	3	2	2	4	2	0	4	3	7	7	7	7	5	0	2	4	1
1	2	1997	1	1	3	6	11	5	7	10	0	0	1	2	8	4	6	2	1	8	6	8	6	7	7	5	5	5	6	7	5	6	5
1	1	1986	2	1	4	11	5	11	8	10	5	5	2	0	0	5	7	2	2	5	3	6	7	8	5	8	7	7	6	7	8	6	4
1	2	1995	1	1	5	11.5	2	2	8	9	8	8	3	0	0	5	7	2	2	6	5	5	6	9	6	9	9	10	8	3	6	7	6
1	1	1965	1	5	6	16	5	5	10	10	3	1	1	0	0	2	7	2	2	2	0	0	1	3	2	8	10	10	7	4	5	2	4
1	2	1958	1	1	3	9	99	2	10	10	0	0	3	3	0	0	10	1	2	88	0	0	3	6	9	10	10	10	0	88	88	0	0
1	2	1986	1	4	4	11	5	5	10	10	0	0	1	0	0	9	10	1	2	5	5	1	0	2	0	10	10	10	88	88	88	0	0
1	2	1981	1	4	5	14	5	5	8	8	0	0	3	0	0	5	5	1	2	4	5	2	2	5	0	10	10	10	88	0	0	0	0
1	2	1954	1	1	1	2	99	99	10	10	1	1	3	4	0	1	1	2	2	1	0	0	0	0	88	10	10	10	2	0	1	0	0
1	2	1975	2	4	4	11	5	5	10	8	8	0	3	0	0	1	2	1	2	0	0	0	5	8	0	10	10	10	2	0	5	0	0
1	2	1963	2	4	3	8	0	0	10	4	0	8	3	0	0	5	10	1	2	6	3	0	5	8	5	10	10	10	88	88	88	3	2
1	2	1964	2	4	9	98	99	99	10	10	0	0	1	0	0	0	0	1	2	0	0	0	0	0	10	10	10	10	0	0	0	0	0
1	2	1962	1	2	2	5	99	99	10	10	5	4	3	3	0	6	7	1	1	88	8	6	5	5	7	8	8	8	7	5	5	4	4
1	2	1975	1	2	2	6	0	5	10	0	8	8	4	15	0	10	10	1	1	0	0	0	0	0	5	10	10	10	5	5	2	5	0
1	2	1939	1	1	1	4	99	99	10	10	0	0	4	30	0	0	10	2	2	88	0	10	0	0	10	8	8	8	8	0	0	9	5
1	2	1977	1	1	4	11	99	99	6	2	10	10	4	15	5	3	5	2	2	0	2	0	0	1	1	10	10	10	0	2	0	1	0
1	2	1996	1	1	4	11	9	11	8	10	1	1	3	0	2	8	8	2	2	7	7	8	6	9	8	8	8	8	8	6	9	7	7
1	2	1965	1	2	4	11	5	5	7	8	0	0	3	2	0	6	4	2	2	0	0	0	3	88	0	10	10	4	3	5	5	5	6
1	1	1959	1	4	3	7	99	99	8	7	10	8	5	30	0	0	10	1	2	88	5	9	2	2	5	8	8	4	7	7	6	8	5
1	1	1948	1	4	1	1	99	99	5	10	0	0	3	0	0	1	9	2	2	88	5	88	6	2	4	6	3	10	10	6	5	3	88
1	1	1936	1	2	9	98	99	99	10	10	0	0	4	10	0	5	10	2	2	10	5	10	3	5	3	2	3	6	7	5	8	6	10
1	1	1955	2	1	1	3	5	5	10	10	0	0	2	0	0	0	10	2	2	0	0	0	5	3	4	6	4	5	3	6	6	3	10
1	1	1962	1	2	3	6	2	2	6	10	1	1	3	0	0	3	8	2	2	0	0	0	0	2	7	10	10	3	4	4	5	2	5
1	2	1979	1	4	4	11	99	3	8	9	6	0	4	0	0	3	6	1	2	3	0	3	1	3	6	10	10	10	88	0	1	0	3
1	2	1985	1	4	5	14	11	11	9	10	0	0	1	0	0	4	6	1	2	5	5	5	0	8	6	5	5	4	5	0	88	6	0
1	2	1980	1	4	4	11	0	5	8	4	9	4	3	3	0	0	0	2	2	0	2	0	3	3	3	88	10	10	6	4	2	6	3
1	2	1964	2	2	3	7	99	99	10	9	0	0	3	0	0	3	8	1	2	0	0	0	2	3	10	10	10	10	6	0	0	1	0
1	1	1986	1	4	5	13	5	5	10	7	5	7	1	0	0	2	10	2	2	3	2	3	0	0	3	8	9	10	4	0	0	2	0
1	1	1997	1	4	3	8	99	99	9	7	5	3	3	2	0	2	2	2	2	2	1	0	1	1	4	10	10	10	4	1	2	2	1
1	1	1995	1	4	5	13	5	16	7	0	9	10	3	15	10	3	10	2	2	0	2	1	4	3	6	9	9	9	5	3	3	5	3
1	1	1962	1	4	9	98	99	99	5	8	3	5	4	20	10	0	2	2	2	1	2	0	2	88	0	9	9	10	5	4	2	3	0
1	1	1962	1	4	6	20	5	5	9	10	7	0	1	0	0	7	7	1	2	7	7	7	3	4	5	5	5	7	4	2	4	5	4
1	1	1982	2	2	4	11	11	16	10	10	0	0	3	0	0	0	5	1	2	0	0	0	8	5	6	2	5	1	1	1	1	1	1
1	1	1964	2	1	3	8	2	4	8	7	3	0	3	0	0	4	6	1	2	2	4	0	4	7	7	5	8	2	8	2	2	2	2
1	1	1968	1	3	3	9	5	5	8	9	7	0	1	0	0	3	8	1	1	88	4	88	88	2	3	88	88	88	88	3	3	88	2
1	2	1988	1	1	5	13	13	5	8	10	0	0	1	0	0	2	9	1	1	0	0	0	4	7	7	9	9	1	1	0	3	1	4
1	2	1966	1	3	4	11	0	0	10	10	8	0	2	0	0	9	10	1	1	0	2	0	4	9	1	9	10	0	5	1	5	4	10
1	1	1997	2	2	5	13	11	11	9	9	5	0	2	3	0	5	8	1	1	7	8	9	5	9	9	5	3	5	6	3	5	9	3
1	2	1994	1	1	5	13	5	5	5	8	3	0	3	0	0	0	5	2	2	0	0	0	0	3	4	10	10	10	0	0	0	5	6
1	1	1947	1	1	3	9	99	5	10	10	0	0	1	0	0	0	2	2	2	0	0	0	0	0	7	10	10	10	10	5	0	1	0
1	1	1993	1	2	4	11	11	11	9	8	7	1	2	0	0	7	9	2	2	5	4	4	3	5	9	10	10	10	5	0	3	0	5
1	2	1983	1	3	5	13	11	11	9	8	0	0	1	0	0	5	10	1	2	3	7	0	5	8	7	9	9	9	8	8	5	7	5
1	2	1981	1	4	4	11	99	11	8	8	0	0	2	0	0	5	4	1	2	3	5	4	3	6	6	6	7	6	5	7	6	4	4
1	1	1974	1	2	4	11	99	99	3	10	0	2	3	0	0	1	3	2	1	0	0	0	0	0	0	10	10	10	5	0	0	0	0
1	2	1962	1	1	4	11	0	5	7	10	3	1	3	0	15	2	5	1	1	88	5	5	5	2	6	10	10	5	10	8	8	8	10
1	1	1995	1	2	5	13	99	99	10	7	5	0	3	0	0	8	10	1	1	88	6	1	2	1	3	2	6	88	0	0	3	88	88
1	1	1993	2	2	5	13	99	5	9	10	0	0	1	0	0	6	9	1	2	5	6	4	0	8	7	8	8	7	3	2	6	5	2
1	1	1974	1	1	4	11	99	99	8	9	8	0	4	0	0	9	10	1	2	0	0	0	8	10	8	6	10	2	2	6	6	4	5
1	1	1978	1	4	3	9	99	99	10	10	5	4	1	6	0	5	5	2	2	0	5	4	4	5	10	8	5	5	5	8	5	10	5
1	2	1974	1	4	3	10	5	5	8	7	5	5	4	8	0	7	9	1	2	5	5	5	5	8	6	4	5	6	6	3	3	0	0
1	1	1957	2	4	6	13	5	5	10	8	3	3	1	0	0	7	7	2	2	6	5	5	7	7	8	6	6	6	7	8	5	5	3
1	1	1946	1	2	2	5	5	5	10	10	1	1	3	0	0	4	6	2	2	0	1	0	0	0	0	10	10	10	8	2	2	0	0
1	1	1943	1	2	1	3	99	99	10	10	0	0	3	0	0	8	10	2	2	88	0	0	88	7	8	10	10	88	88	0	1	1	0
1	1	1962	5	4	1	3	3	3	7	9	0	6	1	0	0	4	6	1	2	6	8	5	4	8	9	7	7	7	6	7	5	4	9
1	1	1990	4	3	6	13	16	16	5	0	10	8	2	7	30	8	10	1	1	0	0	0	4	7	0	8	10	9	2	0	5	4	0
1	1	1990	5	1	6	16	14	14	9	7	7	5	5	0	0	4	8	1	2	4	3	3	2	8	6	10	9	10	6	1	5	8	3
1	2	1962	5	2	5	14	11	11	10	8	3	0	3	0	0	7	9	1	2	4	4	2	4	6	5	8	10	10	7	5	5	5	2
1	1	1974	2	3	2	5	2	3	8	8	3	3	1	0	0	1	6	1	2	4	1	5	3	5	3	8	10	10	5	2	4	4	3
1	2	1998	1	2	3	11	5	5	7	3	3	1	3	0	0	2	2	2	2	2	3	3	2	5	3	10	10	10	5	1	5	2	1
1	2	1987	3	2	5	13	5	5	10	10	0	0	1	0	0	5	5	2	2	88	10	0	0	0	5	10	10	10	10	0	0	5	10
1	1	1995	1	2	4	11	99	11	10	10	0	0	1	4	4	5	8	2	2	5	3	5	5	88	4	7	7	88	3	88	88	8	88
1	2	1981	1	4	4	16	99	99	10	10	1	0	1	0	0	4	6	2	2	2	3	0	3	3	2	5	5	5	3	1	1	4	1
1	1	1959	2	4	2	5	99	99	10	10	2	2	3	0	0	3	5	1	2	0	0	0	3	5	4	0	0	0	6	3	3	5	2
1	1	1989	1	6	3	9	0	5	10	10	0	0	3	0	0	10	10	1	1	10	10	10	10	8	7	8	2	10	10	0	10	8	6
1	2	1966	2	1	3	9	5	5	8	10	0	0	1	0	0	5	1	2	2	0	0	0	0	2	2	9	9	10	3	2	2	2	1
1	1	1968	1	1	1	5	99	99	5	10	7	5	4	15	15	0	0	2	2	0	0	0	0	5	10	5	5	5	0	10	10	10	10
1	2	1980	1	2	6	16	5	5	9	10	0	0	1	0	0	8	10	1	2	6	5	6	5	9	7	7	7	7	8	8	5	6	7
1	1	1997	1	2	5	12	5	5	10	8	7	3	3	0	0	0	6	1	2	88	8	88	5	5	5	9	9	9	9	88	88	8	0
1	2	1988	1	1	5	13	4	5	10	6	5	4	1	0	7	6	8	2	2	0	0	0	0	0	3	10	10	10	0	5	5	88	88
1	2	1999	1	4	4	11	11	11	8	5	9	9	2	0	0	2	5	2	2	88	5	5	4	4	6	10	10	0	0	6	88	88	10
1	1	1996	1	2	4	11	11	11	7	10	5	4	3	0	4	4	8	2	2	4	5	4	3	5	5	10	10	10	4	7	6	4	2
1	1	1991	2	2	5	13	7	11	8	9	0	0	3	10	1	4	5	2	2	0	0	5	3	3	4	8	10	8	5	0	2	4	0
1	1	1980	1	2	3	9	0	0	3	5	8	3	3	8	30	1	6	2	2	0	0	0	0	3	3	10	10	10	2	9	6	0	0
1	2	1993	1	2	4	11	5	5	10	8	9	2	3	7	7	5	8	2	2	2	0	5	0	5	5	10	10	10	6	0	0	4	0
1	2	1984	2	2	2	5	5	5	6	0	10	10	3	0	0	5	5	1	2	88	5	5	5	10	8	10	6	6	8	9	6	5	0
1	2	1960	1	2	2	5	5	5	8	6	0	0	4	7	7	6	7	2	2	6	7	7	8	7	8	0	5	0	5	5	5	8	3
1	2	1977	1	3	4	11	3	4	10	10	2	0	2	0	0	2	2	2	2	2	2	2	4	1	3	8	9	9	4	2	7	5	3
1	2	1970	2	3	2	5	99	99	10	7	6	8	4	3	2	6	10	1	2	88	88	88	88	8	10	3	10	10	10	88	88	7	0
1	1	1981	2	2	3	8	5	5	5	8	5	0	3	0	0	7	7	1	1	4	2	2	0	6	7	10	10	10	10	10	0	0	0
1	2	1974	1	3	2	5	0	0	10	10	5	4	3	0	0	5	10	2	1	0	0	0	10	88	10	0	0	0	0	5	5	7	0
1	2	1970	1	3	4	11	2	2	6	5	7	8	3	0	15	7	7	2	2	4	4	4	4	4	5	7	7	7	5	2	2	4	3
1	2	1987	1	2	4	11	5	5	5	8	6	0	5	7	0	0	0	1	2	5	0	0	5	5	5	5	5	5	0	0	0	5	0
1	1	1988	1	2	4	11	5	3	10	9	0	0	1	15	0	5	6	2	2	4	5	4	3	5	7	8	8	9	7	2	8	3	1
1	1	1955	1	2	4	11	99	99	10	10	1	1	3	0	0	1	2	2	2	5	7	1	7	2	5	2	4	7	88	7	88	88	6
1	1	1986	1	3	3	10	99	99	9	10	0	0	2	0	0	2	10	2	2	1	1	1	1	2	7	2	2	7	7	7	2	2	3
1	1	1957	1	3	2	3	99	99	8	10	0	0	3	30	0	2	9	2	2	88	1	88	9	8	3	8	8	8	8	5	6	7	2
1	2	1950	1	4	1	2	99	99	5	1	1	1	5	20	0	3	4	2	2	88	88	88	88	88	88	8	9	8	88	9	.	10	8
1	2	1994	1	6	4	11	11	11	10	9	9	0	1	0	7	7	10	2	2	8	8	8	2	88	5	88	9	88	6	88	88	7	9
1	2	1973	3	4	3	9	5	5	8	10	0	2	1	0	0	5	10	1	2	88	8	0	3	5	8	10	10	10	88	88	5	3	5
1	2	1995	1	1	3	7	11	9	8	3	2	0	4	4	0	0	5	2	2	0	2	0	1	2	6	8	10	10	5	0	0	0	0
1	2	1989	1	4	4	11	11	11	10	10	10	2	3	0	0	3	1	1	2	2	1	1	2	3	2	10	10	1	3	5	5	0	2
1	1	1963	2	2	4	11	5	5	7	9	2	2	1	0	0	3	7	2	2	3	8	2	4	3	4	9	8	88	7	5	4	6	2
1	1	1952	3	2	2	5	99	99	7	10	4	0	4	0	0	5	10	1	2	0	0	0	3	3	8	10	10	1	6	0	0	0	1
1	2	1994	3	2	5	13	8	6	8	10	0	0	3	1	3	4	7	1	2	3	4	2	3	5	5	10	10	10	7	3	4	3	2
1	2	1974	3	1	5	15	99	99	10	10	8	0	2	1	0	0	5	1	2	5	8	8	8	10	10	10	10	10	7	9	10	2	10
1	2	1985	3	4	6	13	16	16	10	10	9	5	1	0	0	10	10	2	2	0	0	0	8	9	6	10	10	10	0	0	0	5	4
1	1	1963	1	4	5	13	5	5	7	8	2	0	1	0	15	5	7	2	1	4	5	3	5	7	5	8	8	8	8	7	5	4	2
1	1	1968	2	2	6	16	3	5	8	10	0	0	3	0	0	7	9	1	2	7	5	4	5	5	6	6	6	6	8	8	8	7	7
1	1	1989	3	4	5	13	11	11	8	10	5	0	4	3	0	5	8	2	2	88	7	5	6	6	5	4	0	10	5	2	4	3	2
1	1	1946	3	1	2	5	5	5	10	10	5	5	3	2	2	5	7	1	1	8	9	8	8	8	6	7	0	9	9	3	10	9	5
1	1	1984	3	1	3	9	99	99	8	10	0	0	2	0	0	5	7	2	2	0	2	0	3	5	2	10	10	10	4	10	5	7	2
1	2	1989	3	3	5	13	11	10	7	10	0	0	3	0	0	5	6	2	2	2	2	1	2	7	8	9	9	9	5	3	8	6	4
1	1	1983	3	2	6	16	11	16	8	7	0	0	3	0	0	5	10	2	2	0	5	0	5	5	8	5	9	7	7	5	5	5	5
1	1	1991	3	2	6	12	11	11	10	10	0	0	2	0	0	2	8	2	1	3	0	8	7	10	10	10	10	10	10	0	10	10	5
1	2	1986	5	2	6	16	11	11	9	10	0	0	3	0	0	9	9	2	2	88	8	5	3	2	2	1	88	88	88	5	7	5	5
1	2	1993	2	2	5	13	3	3	5	8	9	9	4	2	10	6	8	1	2	88	5	2	1	9	8	9	10	10	7	0	5	6	4
1	2	1994	1	4	4	11	11	11	7	7	10	5	3	0	8	2	5	2	2	4	2	5	2	4	5	10	10	10	1	10	1	0	0
1	2	1971	2	1	5	16.5	3	3	10	10	2	0	1	4	1	10	10	1	2	0	5	5	10	10	10	10	10	10	10	10	5	10	0
1	1	1995	3	2	5	13	16	16	10	10	6	0	2	0	0	9	10	1	2	4	6	2	5	6	4	8	9	6	9	5	6	6	4
1	1	1960	3	2	3	7	99	3	7	10	4	3	4	15	7	5	9	2	2	7	7	8	6	9	9	4	3	4	3	7	8	8	4
1	2	1996	5	1	6	16	16	16	4	6	10	5	1	0	0	5	8	2	2	5	2	5	2	0	3	10	10	10	6	5	7	4	6
1	1	1973	3	5	4	11	5	5	10	10	0	0	3	0	0	10	10	2	2	5	5	8	7	8	10	8	6	10	10	8	10	10	8
1	2	1965	3	6	6	16	99	99	10	9	1	1	1	0	0	7	7	1	2	88	4	2	1	2	6	10	10	10	3	4	7	5	2
1	2	1993	2	1	4	11	99	99	10	10	0	0	4	10	0	0	5	1	2	6	2	8	2	5	8	8	9	9	2	1	2	0	0
1	2	1991	2	4	5	14	5	5	7	8	3	0	1	0	1	4	7	2	2	2	4	0	1	3	7	10	10	10	8	4	3	1	1
1	1	1989	3	1	6	16	11	11	9	10	6	1	3	0	0	0	2	2	2	0	0	0	3	5	4	10	10	10	4	0	5	6	0
1	2	1996	2	2	5	11	16	11	7	7	8	6	2	4	7	6	8	2	2	5	4	7	2	6	6	7	8	6	4	3	7	4	3
1	2	1990	2	4	5	13	99	1	10	7	4	0	3	5	0	5	7	2	2	88	5	5	4	6	7	88	9	7	5	5	88	0	0
1	1	1965	3	2	4	11	5	5	9	10	4	2	3	0	0	0	3	1	2	0	3	0	2	5	3	5	8	3	8	1	4	5	3
1	1	1988	1	6	4	11	99	99	10	10	6	8	2	0	0	2	3	2	2	0	0	0	0	5	5	10	10	10	5	0	0	0	0
1	1	1997	2	2	5	13	16	16	10	8	2	0	2	0	0	7	10	1	1	5	7	5	5	6	7	5	7	7	6	6	5	6	5
1	1	1958	5	2	5	13	3	3	9	10	1	0	1	0	0	10	8	.	1	4	3	4	5	7	6	9	9	9	6	3	3	7	1
1	2	1931	5	4	2	5	99	99	10	10	0	0	4	0	0	3	10	2	2	88	88	88	0	5	3	9	10	10	5	88	88	3	0
1	2	1994	3	1	5	13.5	11	11	10	10	0	0	1	0	0	5	5	2	2	7	2	3	2	7	10	5	9	7	10	5	2	8	2
1	2	1997	3	2	6	13	16	99	8	7	5	5	3	0	0	5	9	2	2	88	5	88	0	3	8	10	10	6	3	3	6	4	0
1	2	1993	3	2	6	15	15	11	8	7	7	2	2	14	30	7	9	1	2	7	7	6	4	5	8	7	8	5	7	4	6	7	3
1	1	1951	3	2	4	11	99	0	2	5	5	0	2	0	0	0	0	2	2	3	5	0	0	10	1	10	10	10	7	1	1	2	0
1	2	1969	3	1	2	5	99	99	10	7	5	2	3	0	0	6	6	1	2	5	7	4	6	5	9	5	5	5	8	5	9	4	4
1	2	.	3	3	5	14	0	5	8	3	10	10	4	8	4	0	2	1	2	5	8	7	4	6	8	6	5	6	2	5	5	5	6
1	2	1980	1	1	3	6	0	5	10	2	10	10	4	5	0	5	7	2	2	0	0	0	0	0	4	9	10	10	2	1	0	5	2
1	1	1956	3	2	6	16	9	5	9	10	0	0	2	0	0	9	10	2	2	5	6	2	2	5	5	8	10	10	8	5	7	5	5
1	1	1998	3	2	4	11	11	11	8	10	5	3	3	0	0	5	10	2	2	88	4	3	2	7	6	4	8	9	7	8	8	8	4
1	2	1979	3	4	4	11	5	5	8	7	5	5	4	8	10	3	4	1	2	3	3	3	3	5	5	5	5	6	5	4	4	3	3
1	2	1957	3	4	1	3	99	0	7	4	7	4	3	0	0	0	4	2	1	4	2	2	0	0	8	8	5	7	3	3	2	4	5
1	2	1957	5	1	5	14	16	16	9	9	8	0	3	0	0	7	9	1	1	7	7	7	7	4	9	10	10	5	5	8	6	5	3
1	2	1994	5	2	6	16	7	13	7	8	6	3	3	7	0	4	8	2	2	0	2	0	2	5	5	7	9	9	6	4	5	2	0
1	1	1994	3	1	3	9	99	99	10	10	0	0	1	0	0	5	5	2	1	7	5	0	0	0	8	10	10	10	88	0	10	5	0
1	2	1995	1	1	4	11	11	11	6	5	10	10	4	2	30	3	10	1	1	88	5	88	8	8	9	9	9	9	10	88	88	88	88
1	2	1980	3	4	4	11	14	99	8	5	10	10	3	21	30	0	0	1	2	0	8	10	6	0	10	10	10	10	8	5	0	5	8
1	2	1965	2	2	6	16	5	5	6	10	0	0	3	0	0	0	0	2	2	0	0	0	8	7	10	10	10	88	4	10	10	9	5
1	1	1970	4	2	3	7	99	99	8	5	0	0	3	0	0	0	4	2	2	0	0	0	4	5	7	10	10	10	5	5	4	4	5
1	1	1982	1	4	3	6	10	10	9	10	0	0	1	0	0	0	5	2	2	5	5	6	0	6	5	4	4	6	7	0	4	6	7
1	1	1988	2	5	4	11	5	11	9	10	0	0	1	0	0	0	6	1	1	0	8	0	2	8	10	8	8	8	5	6	3	4	2
1	1	1965	3	2	3	9	3	3	8	10	6	7	2	0	30	0	2	1	1	5	5	3	7	8	7	6	9	8	7	4	8	8	7
1	2	1984	1	1	1	4	99	99	0	10	10	10	2	0	6	0	10	2	2	10	10	0	0	0	0	7	7	7	0	0	0	0	0
1	2	1996	2	2	6	15	13	13	8	8	4	0	1	30	0	8	9	1	1	6	6	7	4	7	7	10	10	9	9	1	8	7	7
1	2	1988	2	4	4	11	11	11	8	10	0	0	3	0	4	0	4	1	1	0	7	0	6	8	5	5	10	10	10	0	10	1	0
1	1	1967	2	3	4	11	5	5	10	10	3	3	3	7	0	6	7	2	2	4	7	7	6	7	7	6	8	8	8	6	6	6	2
1	1	1953	1	1	3	8	0	0	10	9	0	0	4	8	0	5	8	2	2	3	5	5	3	3	2	8	9	5	5	4	2	4	2
1	1	1993	2	1	4	11	99	11	8	6	7	7	3	0	0	1	1	1	1	88	1	0	0	6	3	9	9	10	7	88	5	2	0
1	2	1993	2	4	4	11	11	4	6	5	4	0	3	8	0	3	6	1	2	88	4	0	0	4	7	10	10	10	10	0	3	4	5
1	1	1990	2	4	6	12	0	0	10	10	0	0	1	0	0	10	10	1	1	5	6	2	3	5	5	6	10	10	1	0	10	8	6
1	2	1976	2	4	1	2	2	99	10	10	0	0	4	0	0	5	10	1	1	4	8	0	3	4	4	10	10	10	10	88	88	4	8
1	2	1995	2	1	5	14	11	11	7	8	3	0	3	0	0	5	5	1	.	6	5	1	3	3	4	7	5	88	88	6	3	4	3
1	2	1984	2	2	5	13	8	8	7	9	6	2	3	7	0	4	4	2	2	0	4	0	2	7	6	9	9	9	6	6	5	2	2
1	2	1993	1	4	2	5	2	2	5	8	3	3	4	0	0	4	6	1	1	7	2	5	5	10	8	6	7	8	3	3	4	6	4
1	2	1986	2	2	5	12	99	5	10	9	0	0	1	0	0	3	0	2	2	0	0	0	3	4	5	2	10	0	3	4	2	5	0
1	2	1974	3	1	3	6	99	99	9	10	0	0	4	30	0	1	5	2	2	2	3	2	0	0	6	8	10	10	0	0	0	0	0
1	2	1960	3	1	3	6	99	99	10	10	1	1	3	0	0	7	8	2	2	2	3	1	2	2	4	7	10	10	6	7	3	5	1
1	1	1971	3	2	5	14	11	5	8	8	0	0	1	0	0	5	5	1	2	5	5	5	7	9	10	7	7	7	8	3	3	7	5
1	1	1970	3	2	4	11	11	5	5	1	0	5	3	0	20	0	0	2	2	0	0	0	1	0	0	10	10	10	8	0	0	0	0
1	1	1985	2	2	5	13	99	0	10	9	4	1	1	1	0	3	3	2	2	88	7	88	5	5	7	88	88	88	9	10	5	10	10
1	1	1998	2	2	4	11	99	9	10	3	3	0	3	3	0	5	7	1	2	4	5	5	3	5	8	8	8	8	5	5	5	5	5
1	1	1997	2	4	5	13	11	5	7	10	1	0	1	0	0	5	10	2	2	88	3	5	3	5	7	6	6	6	7	3	6	4	7
1	2	1972	3	1	5	13	5	5	8	5	10	3	3	0	30	3	1	1	2	3	0	0	0	5	10	10	10	10	5	10	8	2	0
1	2	1979	3	2	6	16	7	11	8	8	10	6	3	0	2	6	8	1	2	1	5	0	2	0	2	10	10	9	3	1	1	4	8
1	2	1966	3	4	2	5	99	0	9	10	8	1	3	20	0	8	10	2	2	0	5	0	1	8	4	5	5	5	5	4	5	5	3
1	1	1965	3	2	4	11	16	16	10	5	1	1	2	0	0	5	10	1	2	88	5	0	9	7	10	5	5	7	7	7	4	3	1
1	1	1959	3	6	4	11	11	11	10	10	0	0	1	0	0	0	9	1	2	0	0	0	2	5	8	10	10	10	88	88	88	0	0
1	1	1984	1	4	5	12	6	6	10	10	0	0	1	0	0	3	9	1	2	6	5	8	0	6	5	10	10	10	8	2	4	2	0
1	1	1946	3	1	2	5	0	0	10	10	0	0	3	0	0	10	10	2	2	10	10	10	5	6	2	0	88	88	88	5	2	6	88
1	1	1952	3	1	2	5	3	4	10	5	3	3	5	30	0	3	9	2	2	2	3	2	3	5	4	7	10	4	4	7	7	5	4
1	2	1955	3	2	3	7	11	99	10	10	0	0	3	0	0	0	3	2	2	0	5	5	0	0	10	0	1	0	2	3	2	0	0
1	1	1994	5	5	6	13	5	5	8	8	5	1	2	0	0	10	10	1	2	88	8	9	0	3	7	10	10	10	7	0	10	2	0
1	1	1995	5	3	5	13	14	11	8	8	3	2	3	0	2	8	7	1	1	7	6	2	2	7	3	10	10	10	8	9	7	2	2
1	1	1976	5	2	6	15	4	4	7	7	7	3	1	15	0	6	8	1	1	8	8	8	9	9	4	10	10	10	3	4	4	6	5
1	2	1993	4	2	6	16	16	11	10	9	2	0	3	0	7	8	10	1	2	4	7	2	3	8	10	9	10	10	9	3	9	10	9
1	2	1971	5	2	5	13	11	11	8	9	0	0	4	0	0	7	9	1	1	0	5	5	0	5	3	10	10	10	7	7	5	8	2
1	1	1959	4	1	3	8	11	99	7	10	0	0	2	0	0	7	9	2	2	0	3	88	10	8	8	6	7	5	7	3	3	6	8
1	2	1964	4	1	6	11	0	5	9	8	5	0	4	20	0	6	5	2	2	0	0	0	1	0	0	10	10	10	5	3	5	5	0
1	1	1954	5	2	4	11	99	99	10	10	10	10	1	0	0	0	1	2	2	0	0	0	1	3	2	4	4	5	8	8	7	88	88
1	1	1998	3	4	6	12	16	16	8	9	0	0	4	0	0	7	8	1	2	6	8	5	0	0	10	10	10	10	0	10	10	0	0
1	2	1964	5	1	6	16	11	11	10	10	0	0	4	0	0	2	5	2	2	88	3	3	4	4	4	8	88	5	6	7	3	5	0
1	2	1981	5	1	6	16	5	5	9	9	8	3	3	0	0	5	9	2	2	6	5	3	1	4	5	8	8	8	4	1	0	0	0
1	1	1997	3	1	4	11	16	16	8	8	7	2	3	0	0	5	9	.	1	5	5	4	3	6	6	10	10	10	6	88	3	0	0
1	1	1974	3	2	5	13	5	5	7	7	7	4	3	0	0	4	5	1	2	4	5	3	5	6	5	8	8	9	6	6	6	6	4
1	1	1972	3	2	5	13	15	5	8	10	0	0	1	0	0	7	10	2	2	88	88	88	7	6	5	10	10	2	5	5	5	7	4
1	1	1973	3	2	4	11	2	2	5	4	6	2	3	0	0	4	7	2	2	0	2	0	4	7	4	9	10	10	5	4	0	1	2
1	1	1994	3	4	6	16	13	11	10	10	4	0	4	0	0	7	5	2	2	5	5	7	5	10	0	10	10	10	0	10	10	8	2
1	2	1983	3	3	3	8	99	99	10	10	0	0	2	0	0	0	5	1	2	5	1	5	7	10	10	0	0	10	10	10	10	10	10
1	1	1981	3	2	4	11	11	11	9	7	3	0	3	0	0	7	9	1	2	6	3	4	1	7	8	10	10	10	9	5	6	4	5
1	1	1970	3	2	6	16	99	99	7	10	10	10	3	0	0	0	0	2	2	7	5	5	4	10	8	8	8	8	5	2	2	2	2
1	1	1997	4	4	5	11	12	12	10	8	10	0	1	0	2	2	9	1	2	0	5	1	5	5	8	7	8	2	5	5	9	7	9
1	1	1963	1	1	2	5	99	99	10	10	0	0	4	0	0	0	10	2	2	0	5	0	3	9	6	10	10	9	4	9	5	4	2
1	2	1996	4	4	5	12	99	5	10	10	0	0	3	0	0	3	9	1	2	0	2	0	3	2	8	10	10	4	5	3	4	6	2
1	1	1994	3	1	6	13.5	11	11	8	10	6	3	3	0	0	5	8	2	2	6	4	4	6	5	9	5	5	5	7	6	7	5	10
1	2	1978	3	2	6	14.5	16	14	8	8	4	0	3	8	0	9	10	2	1	4	4	2	2	7	8	10	10	10	9	6	6	8	0
1	2	1972	3	1	5	13	4	99	7	0	10	0	3	0	3	7	7	2	1	4	5	0	0	10	0	10	10	10	10	10	8	10	0
1	1	1976	3	2	6	16	2	2	9	9	0	0	3	0	0	8	10	1	2	88	7	5	9	7	8	8	8	8	9	5	9	7	5
1	1	1973	3	2	5	13	16	13	9	9	0	0	2	0	0	9	10	1	2	1	5	3	3	5	3	6	7	9	8	9	4	4	2
1	2	1980	3	5	3	10	99	99	10	0	10	10	3	2	0	2	8	1	2	0	8	0	2	2	1	3	3	4	5	8	5	5	3
1	2	1984	3	1	6	16	99	2	8	9	10	2	3	2	0	4	8	2	2	4	2	2	2	5	7	10	10	10	5	4	4	3	0
1	1	1985	3	1	4	11	5	5	7	10	3	0	3	0	0	5	10	1	2	5	5	5	2	3	7	10	10	3	4	3	6	2	2
1	2	1982	3	2	6	16	16	11	8	8	6	4	3	0	0	7	8	2	2	5	5	5	5	5	4	10	10	10	6	4	6	6	0
1	2	1998	3	4	5	13	99	6	6	5	0	5	2	0	0	7	6	1	1	5	4	3	2	5	7	8	9	9	10	4	5	8	88
1	1	1975	3	2	5	13	11	11	10	10	0	0	3	0	0	7	10	2	2	5	5	5	6	8	7	8	7	7	6	5	6	6	5
1	1	1952	3	2	6	16	0	0	10	10	0	0	3	0	0	10	5	2	2	5	5	3	2	4	2	9	10	5	5	3	8	8	10
1	2	1995	1	2	4	11	99	99	8	8	5	5	4	30	15	5	5	2	.	5	5	5	4	5	5	10	6	10	88	0	5	8	0
1	2	1981	1	4	4	5	99	99	5	5	9	7	3	0	0	4	6	1	2	0	2	2	3	3	5	2	8	9	6	4	7	5	3
1	2	1983	2	1	4	11	99	99	8	10	0	0	2	0	0	3	10	1	2	0	0	0	0	2	2	10	10	10	5	0	1	8	7
1	2	1984	2	2	5	15	11	11	10	10	0	0	1	0	0	5	5	1	2	88	5	1	4	7	5	10	10	10	4	1	6	3	2
1	2	1982	2	2	5	13	99	99	8	8	9	5	2	0	0	8	8	2	2	5	5	2	2	0	88	10	10	10	5	0	5	6	3
1	1	1973	3	2	5	13	99	5	8	6	9	0	2	0	0	6	9	1	2	3	4	2	6	4	2	9	10	10	6	4	4	5	5
1	1	1970	2	1	6	16	5	5	8	6	5	5	3	0	0	5	7	2	2	1	3	0	1	4	10	10	10	10	10	10	10	10	5
1	2	1994	2	2	5	13	11	11	8	10	8	0	3	0	0	7	10	2	2	0	4	4	5	8	3	7	10	5	3	6	7	6	2
1	2	1978	2	1	4	11	11	6	10	6	6	6	3	0	0	0	5	2	2	0	2	0	4	2	2	9	10	10	3	2	8	5	1
1	2	1995	2	4	5	13	5	11	6	10	7	0	3	0	0	6	8	1	2	3	5	1	4	4	7	8	10	10	5	6	10	10	7
1	2	1993	2	2	3	10	5	99	8	2	2	0	3	2	0	0	5	1	2	4	6	4	3	8	5	6	3	5	4	8	7	4	3
1	1	1940	2	2	9	98	99	99	10	10	5	0	3	1	0	0	10	1	2	5	9	10	5	6	10	88	5	88	88	4	8	4	4
1	2	1972	2	1	3	9	5	5	10	10	2	1	3	0	0	2	3	2	2	0	3	0	0	0	0	10	10	10	0	0	0	0	0
1	1	1990	2	3	4	11	5	5	10	9	5	2	3	0	0	0	10	1	1	0	0	0	5	8	5	10	10	10	3	0	0	5	8
1	1	1954	3	4	4	11	99	99	4	5	9	5	3	0	0	4	6	2	2	2	3	0	1	0	0	10	10	10	3	1	0	0	0
1	1	1984	2	1	4	11	11	11	9	9	1	0	2	0	0	5	9	2	2	3	7	5	2	5	6	10	10	10	10	0	4	2	6
1	2	1978	5	1	7	17	13	11	8	10	0	0	1	0	0	8	10	1	2	6	7	7	6	6	7	10	10	10	7	7	7	7	6
1	1	1996	5	2	6	14	16	16	8	10	0	0	4	15	0	4	8	1	2	88	8	6	5	7	10	5	5	5	8	7	8	10	5
1	2	1993	5	2	6	14	16	11	8	6	6	0	3	0	0	7	10	1	1	88	0	4	9	10	6	10	10	10	10	0	3	7	1
1	2	1972	5	2	5	13	11	5	10	10	0	0	3	2	2	7	9	1	2	0	5	5	2	5	5	10	10	10	6	6	0	1	0
1	1	1956	2	3	1	2	99	0	10	10	0	0	1	0	0	1	2	2	2	2	4	3	3	2	4	4	8	7	7	8	6	8	1
1	2	1965	1	2	5	13	3	3	8	8	7	0	4	3	2	9	10	1	1	7	7	7	7	8	6	7	6	8	7	5	7	6	3
1	1	1998	1	1	5	13	99	10	7	5	4	0	3	5	5	5	5	1	2	4	4	4	3	3	3	6	5	5	4	3	3	4	3
1	1	1989	1	4	4	11	6	6	9	8	3	1	3	0	0	5	8	1	1	5	6	6	7	7	4	9	9	9	8	6	5	5	5
1	1	1992	1	6	5	13	5	5	9	10	0	0	3	0	0	4	9	1	1	3	1	1	0	8	4	10	10	10	5	2	5	0	0
1	2	1967	1	4	4	11	99	99	10	10	0	0	3	3	5	5	10	2	1	0	0	0	0	5	0	10	10	10	5	0	0	5	0
1	1	1965	1	2	3	6	99	99	8	10	5	5	5	30	0	5	8	2	2	0	5	5	0	10	6	6	7	7	3	3	9	6	10
1	2	1988	2	4	4	11	99	8	7	7	8	0	3	0	0	4	10	1	2	5	0	5	5	8	8	9	10	8	3	8	5	5	7
1	1	1993	1	2	5	15	6	8	10	9	0	0	1	0	0	6	9	1	1	5	7	4	7	8	6	7	9	2	5	0	7	5	3
1	2	1994	1	4	5	13	13	5	6	9	0	0	1	0	0	8	9	1	2	10	4	9	5	8	6	5	5	6	7	6	8	4	2
1	2	1972	1	2	3	7	5	5	10	6	8	3	2	0	0	9	10	2	2	7	7	4	2	2	6	9	8	9	9	2	2	2	1
1	2	1957	1	2	3	7	99	99	2	5	10	10	4	20	0	9	1	2	2	88	0	88	1	2	2	1	1	1	3	1	1	1	2
1	2	1962	1	4	3	9	99	99	8	9	1	0	5	15	0	0	0	2	2	0	0	0	88	2	10	5	4	5	2	1	1	2	4
1	1	1998	3	2	4	11	11	10	10	10	0	0	3	0	0	1	3	2	2	0	0	0	2	2	9	10	10	10	6	10	10	9	0
1	2	1971	3	4	4	11	99	5	5	5	9	8	4	30	5	2	4	2	1	88	0	88	2	2	6	10	10	10	2	10	0	0	88
1	2	1964	4	2	6	16	5	5	9	9	0	0	1	0	0	6	6	1	2	5	0	0	2	1	5	10	10	10	10	5	7	3	0
1	2	1975	4	2	5	13	2	9	7	7	8	1	3	30	5	8	8	1	1	3	5	1	2	4	7	10	10	4	6	0	0	5	2
1	2	1996	2	4	4	11	11	11	6	10	0	0	2	1	0	9	10	1	2	3	5	4	2	4	8	5	5	5	9	2	2	6	1
1	2	1984	2	1	5	13	11	11	10	10	0	0	4	0	0	7	10	1	2	3	2	0	0	0	3	0	10	0	10	10	5	0	0
1	2	1976	3	1	1	1	5	5	10	10	0	0	3	0	0	7	7	2	2	5	5	5	4	8	8	5	8	8	5	5	5	5	6
1	2	1979	3	2	6	16	5	5	10	10	8	0	3	0	0	5	4	2	2	0	3	0	6	7	3	9	10	3	6	1	0	1	0
1	2	1980	2	4	4	11	99	99	10	10	5	8	1	0	0	0	9	2	2	88	0	0	0	0	0	10	10	10	88	88	0	4	0
1	1	1998	3	4	4	11	99	16	9	6	10	0	2	7	0	5	10	1	2	7	5	5	5	8	7	8	5	5	7	5	10	6	6
1	2	1980	3	3	5	13	99	5	8	10	2	0	1	0	0	9	9	1	1	0	1	0	3	7	3	10	10	3	3	4	4	2	2
1	1	1969	2	1	3	7	99	99	8	10	0	0	3	0	0	6	6	2	2	4	4	4	0	5	5	0	0	5	7	8	5	4	0
1	1	1993	2	2	6	16	11	11	8	9	6	3	3	0	0	7	8	2	2	6	6	5	0	2	4	9	9	9	8	5	5	5	0
1	2	1967	3	2	6	16	5	5	9	10	0	0	1	0	0	8	8	1	2	5	5	5	5	7	7	6	6	6	8	8	8	7	7
1	1	1962	3	1	6	16	5	5	9	10	0	0	3	0	0	8	9	1	2	8	10	9	9	9	8	9	8	10	8	9	7	7	9
1	2	1998	3	2	6	12.5	11	11	7	5	7	5	1	0	30	6	8	2	1	88	5	5	0	7	7	8	10	9	8	0	3	5	5
1	1	1995	5	2	6	16	17	11	8	10	0	0	1	0	0	2	8	1	1	5	3	5	5	8	10	10	10	7	9	3	8	9	0
1	2	1989	5	1	6	16	16	16	8	8	6	2	3	0	0	0	2	2	2	2	0	3	2	5	1	10	10	10	10	5	3	1	1
1	1	1964	5	5	6	14	99	11	7	0	6	6	4	0	0	10	10	1	1	0	0	0	4	4	10	10	10	0	6	1	1	8	0
1	2	1997	5	1	4	11	11	13	10	10	5	0	1	5	0	5	10	1	2	4	4	1	2	5	5	10	10	10	7	6	0	0	3
1	1	1931	5	5	2	5	0	0	10	10	8	10	4	30	0	0	0	1	2	88	7	0	3	5	5	88	8	9	8	5	6	5	6
1	2	1984	3	1	4	11	5	5	7	5	3	7	3	3	2	6	9	1	2	4	6	4	7	10	8	7	7	7	9	2	2	4	2
1	1	1967	5	2	6	16	16	16	10	10	0	0	3	0	0	2	10	2	2	6	6	3	1	6	10	4	4	9	7	5	5	1	1
1	2	1980	1	3	1	1	99	99	10	10	0	0	2	0	0	10	10	1	2	2	8	2	2	2	8	10	10	9	3	3	3	4	2
1	2	1989	1	4	5	13	13	13	8	10	0	0	2	7	2	5	5	1	2	0	0	0	0	0	10	10	10	10	5	0	0	0	0
1	2	1972	1	4	2	5	99	99	3	10	6	0	1	0	0	8	8	1	2	88	0	0	0	1	5	8	10	9	5	2	2	1	2
1	1	1971	1	4	3	8	9	7	7	10	0	0	4	30	0	4	5	1	2	10	5	2	2	4	10	6	7	10	4	0	4	4	5
1	1	1990	1	4	3	9	99	99	10	9	7	0	3	0	10	0	2	1	2	0	2	0	0	5	4	5	5	10	10	1	3	1	0
1	2	1972	2	2	2	5	99	0	7	7	5	7	2	0	0	5	3	1	2	5	3	5	5	10	10	10	10	4	5	5	5	4	2
1	2	1969	2	4	4	11	99	5	9	8	10	0	3	0	0	3	5	1	2	4	3	1	0	3	3	10	10	0	0	0	0	2	1
1	2	1982	3	2	5	13	5	11	7	6	10	10	3	0	30	5	5	2	2	4	5	2	0	2	2	9	10	6	6	4	6	6	6
1	1	1992	3	3	5	13	2	3	10	10	5	0	4	0	7	9	10	2	2	0	0	0	0	0	5	9	9	8	2	0	0	1	7
1	1	1981	2	1	4	11	5	5	8	10	2	1	3	2	0	6	6	1	2	6	7	6	6	6	8	2	8	7	8	6	8	8	3
1	1	1968	3	2	3	8	8	8	10	10	8	1	4	3	0	2	4	1	2	1	3	3	2	8	2	3	8	8	7	1	1	1	3
1	2	1986	3	2	5	13	2	3	5	8	8	5	3	0	0	5	8	2	2	0	0	0	0	5	5	10	10	10	2	0	0	5	3
1	1	1949	2	4	4	11	10	10	9	9	0	0	3	0	0	3	10	1	2	0	5	3	2	6	2	10	10	10	1	3	2	1	88
1	2	1971	1	2	1	3	1	1	10	10	3	8	2	0	1	8	10	2	2	4	6	3	2	5	5	10	10	10	6	3	8	10	5
1	1	1974	1	2	4	11	5	5	8	10	0	0	2	0	0	2	4	2	2	4	5	4	6	4	4	8	8	8	2	4	3	6	5
1	1	1977	1	1	3	9	0	0	8	8	7	4	3	0	0	7	9	2	1	3	5	5	0	10	0	10	10	10	0	0	5	7	1
1	1	1976	1	5	2	5	5	5	8	10	0	0	1	0	0	6	9	1	1	5	5	5	5	5	5	6	6	6	7	7	2	4	4
1	1	1957	1	4	4	11	99	99	8	10	0	0	3	0	0	5	10	2	2	7	8	5	0	5	2	10	10	0	5	6	6	2	1
1	2	1965	2	4	2	5	99	99	10	10	5	0	2	0	0	7	8	2	2	0	0	0	5	6	7	5	6	7	6	0	0	0	3
1	1	1998	2	4	4	11	99	99	8	10	0	0	1	0	0	5	5	2	2	88	88	88	1	7	6	10	5	2	2	6	5	9	3
1	1	1979	3	2	4	11	11	11	10	10	3	0	1	0	0	3	5	1	2	3	1	0	0	4	4	8	8	8	6	2	4	6	4
1	2	1947	2	3	8	99	99	0	10	10	2	2	3	0	0	3	7	1	1	88	3	2	2	6	5	10	10	10	7	8	8	5	3
1	2	1997	1	4	5	14	99	10	8	8	0	0	3	5	0	1	4	2	2	88	5	88	4	2	6	10	10	10	7	0	5	5	3
1	2	1969	1	1	2	5	99	99	8	9	0	0	4	30	30	0	0	1	2	88	7	9	7	10	6	88	88	88	0	0	0	88	3
1	1	1993	1	4	4	11	99	99	8	10	2	0	1	1	0	6	6	2	2	1	1	0	2	4	3	8	8	10	7	4	4	5	2
1	2	1989	1	6	3	9	6	9	8	8	3	0	4	0	0	5	7	2	2	1	4	2	2	2	9	8	8	8	1	2	2	3	8
1	1	1976	1	1	4	11	5	5	7	6	9	8	3	0	20	5	3	2	1	1	0	0	0	0	0	10	10	10	0	0	0	0	3
1	2	1960	1	4	1	2	99	99	3	5	3	6	4	6	30	5	8	1	2	6	6	6	5	5	10	1	1	5	5	4	10	9	5
1	2	1990	1	2	5	12	5	5	8	7	3	0	2	0	3	5	5	2	2	4	3	3	2	6	7	8	8	8	4	3	2	3	2
1	1	1971	1	1	3	6	99	99	10	10	1	0	2	0	10	0	0	2	2	2	3	1	1	0	2	10	10	10	2	0	2	1	0
1	2	1948	1	4	1	3	3	3	7	9	7	0	4	15	0	5	8	2	2	88	3	2	0	0	6	10	10	10	6	6	0	0	0
1	2	1996	2	4	4	11	8	8	8	5	3	2	3	0	2	5	8	1	2	88	5	4	5	8	8	8	8	8	5	8	5	5	5
1	2	1973	2	2	4	11	99	5	7	6	4	4	3	2	0	6	6	1	2	2	4	3	5	8	6	9	10	1	7	6	3	3	3
1	1	1969	2	4	2	4	5	0	8	9	5	5	4	30	10	3	8	2	2	4	3	5	6	8	4	9	9	8	5	4	3	4	2
1	2	1965	2	3	1	1	9	99	10	10	0	0	3	0	0	0	5	2	2	88	10	88	2	5	10	88	88	88	9	5	5	88	88
1	1	1975	2	2	5	13	11	11	7	10	5	0	3	15	0	5	8	2	1	2	2	1	0	8	5	9	9	6	5	8	8	6	5
1	1	1971	1	2	1	2	99	99	10	10	3	3	2	0	0	5	5	2	2	0	0	0	0	0	0	10	10	0	0	0	0	0	0
1	2	1998	2	4	4	11	11	11	10	10	5	0	2	0	0	4	6	1	2	0	0	0	2	1	4	88	88	88	6	3	4	0	0
1	2	1982	2	1	4	11	0	0	9	10	0	0	2	0	0	3	6	2	2	5	4	5	2	6	3	10	10	4	6	10	5	3	4
1	1	1968	3	1	6	16	16	0	8	9	3	0	2	0	0	5	10	2	2	0	6	0	4	6	3	10	10	5	4	7	7	2	2
1	1	1973	6	2	6	16	99	99	10	10	10	0	1	0	0	7	9	1	1	0	5	0	0	5	0	10	10	10	8	0	0	0	0
1	2	1945	6	2	6	17	5	5	8	9	0	0	2	0	25	9	8	2	2	88	0	88	5	3	4	9	7	7	2	2	2	2	3
1	1	1969	6	1	7	17	5	5	8	9	4	0	1	0	0	8	9	1	1	8	7	7	7	8	8	6	6	6	8	7	8	7	6
1	1	1993	5	2	6	16	22	22	8	7	7	0	3	5	0	6	9	1	2	6	5	6	6	9	6	7	7	7	7	0	10	5	5
1	1	1970	6	1	8	10	5	5	10	8	6	2	2	0	0	2	5	1	1	0	0	0	4	0	2	10	10	10	4	8	3	10	0
1	2	1980	5	1	6	16	11	16	9	9	1	1	2	0	0	7	10	2	2	88	88	88	0	2	2	10	10	5	1	1	1	6	0
1	2	1961	5	1	6	16	16	11	8	9	7	0	3	0	0	8	9	1	1	6	7	8	7	9	9	8	6	88	10	7	8	9	7
1	2	1995	1	4	4	11	5	5	10	6	5	7	3	0	0	5	7	2	2	6	4	3	6	4	7	4	5	4	5	3	4	3	4
1	2	1959	1	4	3	6	99	99	5	7	9	10	3	30	30	7	6	1	1	5	7	8	5	7	9	2	1	6	10	5	6	3	0
1	1	1970	4	5	6	16	13	11	7	10	0	0	4	1	0	3	7	1	2	0	5	3	5	5	4	8	10	10	7	3	3	4	3
1	1	1944	3	2	3	6	5	5	10	10	0	0	3	0	0	9	9	2	2	88	6	88	5	6	8	8	9	9	8	3	3	3	6
1	2	1980	3	3	4	11	99	0	10	9	5	0	1	0	0	0	3	2	2	88	1	88	5	5	88	10	9	9	88	88	4	0	0
1	1	1984	3	4	5	13	11	11	10	10	2	0	1	0	0	8	10	2	2	5	6	4	6	8	4	8	10	10	8	2	5	4	3
1	1	1956	3	4	4	11	99	99	10	8	2	0	3	10	0	6	6	1	1	88	7	6	5	8	8	5	5	5	7	4	4	8	8
1	1	1948	2	4	3	9	99	99	5	10	0	0	3	0	0	5	7	2	2	88	5	88	4	5	3	10	10	3	2	1	3	4	9
1	2	1995	3	4	5	13	99	99	6	4	6	2	3	0	0	5	5	2	2	0	5	0	0	5	5	10	10	10	6	0	0	3	1
1	2	1998	2	4	5	13	11	11	10	6	10	0	4	8	0	0	5	1	2	0	8	10	1	5	6	7	10	10	9	4	8	2	5
1	1	1950	5	2	2	5	99	99	8	8	5	6	1	0	0	7	8	2	2	2	2	2	1	5	10	10	10	10	8	6	4	10	4
1	2	1993	3	2	5	13	6	6	9	8	9	0	3	0	0	7	7	2	2	7	6	7	5	9	9	8	9	9	8	8	8	5	5
1	1	1979	3	4	3	7	99	99	8	10	4	2	4	15	0	5	7	1	2	2	3	4	1	2	7	7	10	10	8	4	1	1	1
1	1	1990	3	1	5	13	5	11	10	8	10	10	1	15	4	2	2	2	2	0	0	0	4	10	5	6	10	10	0	0	0	2	5
1	1	1993	3	4	4	10	99	13	6	8	2	0	4	0	7	2	4	2	2	88	3	2	1	4	6	8	8	8	8	1	5	3	2
1	2	1984	3	1	4	11	0	0	8	10	5	5	2	0	0	5	5	2	2	5	3	0	0	3	88	88	5	6	6	7	88	4	0
1	1	1984	3	2	5	13	11	11	8	9	9	2	3	0	24	4	6	1	2	0	1	0	3	2	4	9	9	9	8	3	5	9	9
1	2	1989	3	1	4	11	99	99	10	10	0	0	3	15	0	0	6	1	2	0	5	0	0	6	9	10	10	10	10	9	8	7	5
1	2	1994	3	2	4	11	11	11	10	8	8	8	3	0	0	3	5	2	2	4	4	5	0	0	3	8	88	8	3	1	1	0	0
1	1	1974	5	2	7	18	5	16	7	8	0	0	3	0	0	6	9	1	1	3	4	3	5	6	3	10	10	10	8	6	6	9	2
1	1	1985	6	2	8	17	11	11	8	10	1	0	2	3	0	5	8	2	2	5	3	4	2	9	6	7	7	7	7	2	7	5	2
1	2	1949	5	1	6	16	7	7	10	10	0	0	2	0	0	9	10	1	2	3	6	3	8	10	8	10	10	7	9	0	0	5	0
1	2	1999	2	2	5	12.5	5	4	7	3	4	2	4	3	5	5	8	2	2	5	5	5	0	2	5	4	10	10	5	0	0	5	0
1	2	1968	1	4	4	11	99	99	10	10	10	0	1	0	0	0	3	2	2	0	10	0	0	4	10	10	10	10	8	5	10	0	1
1	1	1991	3	2	6	16	13	13	9	10	9	0	1	1	0	5	9	1	2	5	5	4	2	3	4	10	10	10	5	5	5	5	0
1	1	1997	1	4	4	11	99	11	6	8	10	0	5	30	0	0	5	2	1	0	0	0	2	7	5	10	10	10	6	4	3	8	3
1	2	1991	2	2	4	11	99	99	9	8	0	0	1	0	0	5	5	2	2	0	0	88	0	0	4	10	10	10	0	2	88	3	0
1	2	1989	2	4	5	13	5	5	8	5	7	8	1	0	0	0	5	2	2	88	1	0	0	2	3	10	10	10	88	0	0	0	0
1	2	1993	3	1	5	13	11	3	7	5	4	2	3	0	0	4	7	1	1	4	4	4	3	2	4	5	88	88	0	3	3	2	3
1	1	1995	2	1	6	16	99	99	10	10	8	0	1	0	0	0	0	1	1	88	1	88	0	3	0	9	9	9	8	1	0	2	88
1	1	1984	3	2	4	11	99	99	10	10	8	0	4	0	0	5	10	2	2	5	3	5	3	8	10	10	10	10	5	5	5	3	5
1	2	1997	3	4	6	13	11	11	10	10	0	0	4	30	0	10	8	2	1	0	5	0	0	4	4	6	6	1	5	5	7	5	4
1	1	1984	3	2	6	16	11	11	7	8	3	3	3	20	2	5	5	1	2	3	4	2	3	4	7	8	8	8	8	4	9	7	6
1	2	1984	3	1	3	8	5	5	9	3	9	7	3	2	7	0	0	2	2	88	5	88	0	10	10	10	10	10	88	0	0	5	0
1	2	1974	2	1	5	13	5	5	10	4	10	10	3	0	15	8	9	1	1	0	0	0	0	0	0	10	10	10	0	0	0	0	0
1	1	1954	3	2	5	11	3	3	10	10	0	0	3	0	0	0	0	2	2	0	0	0	0	3	8	2	2	2	7	6	5	5	3
1	2	1975	3	6	5	13	5	5	8	7	0	0	1	0	0	5	7	2	2	4	4	4	5	5	2	10	10	10	10	3	3	4	5
1	1	1968	2	1	2	5	99	1	10	10	0	0	3	0	0	0	7	1	2	2	2	0	3	4	2	9	9	9	6	2	3	2	3
1	1	1954	2	1	3	7	5	5	7	10	4	3	4	0	0	6	6	2	2	6	4	2	4	5	6	8	8	9	4	2	7	10	5
1	2	1997	3	5	4	11	11	13	7	6	4	2	2	0	15	7	8	2	2	4	4	3	4	9	5	9	9	9	8	6	6	5	5
1	2	1962	3	4	4	11	0	5	7	6	3	0	3	0	0	3	7	2	2	0	7	0	8	3	0	10	10	10	6	0	0	0	0
1	2	1967	3	1	6	16	5	11	8	9	5	3	3	0	0	2	2	2	2	2	2	2	0	2	3	10	10	10	5	3	2	3	2
1	2	1925	3	4	3	6	99	99	10	10	0	0	2	0	0	10	10	2	2	5	10	5	5	6	7	2	7	4	3	10	10	7	5
1	1	1969	3	4	4	11	13	11	8	9	2	1	3	15	0	5	8	1	2	4	6	4	4	5	6	7	8	6	7	5	5	4	3
1	1	1978	5	2	6	16	18	11	10	9	2	0	1	0	0	8	10	1	2	7	9	7	3	5	5	8	7	7	5	3	5	4	4
1	1	1994	5	1	6	16	11	11	8	10	6	0	2	2	0	5	8	1	2	5	3	3	2	4	6	6	6	6	5	4	2	2	1
1	2	1958	5	1	5	13	9	5	9	10	1	0	3	0	0	8	10	1	2	5	4	2	1	6	8	7	6	8	3	5	5	6	4
1	2	1975	1	1	2	5	2	2	6	5	7	7	1	0	0	5	6	2	2	0	5	4	1	5	6	5	6	8	4	5	6	4	5
1	2	1991	1	1	3	7	99	6	8	0	10	8	3	0	3	0	0	2	2	0	0	0	0	0	6	10	10	10	5	8	5	0	0
1	2	1977	1	1	3	8	99	99	10	8	9	10	3	0	30	5	8	2	2	0	0	0	0	0	3	7	10	10	4	2	2	2	0
1	2	1956	1	3	2	5	99	5	10	10	6	7	1	0	0	1	10	1	2	1	9	1	2	2	2	8	8	8	3	88	5	4	8
1	1	1996	1	2	6	13	5	5	7	8	2	2	1	0	15	3	9	2	2	3	7	4	3	3	6	3	7	3	3	1	10	10	4
1	2	1970	1	4	5	13	0	16	10	7	6	6	4	30	0	8	7	1	2	3	2	1	3	3	3	5	5	8	5	1	1	3	5
1	2	1966	1	2	1	5	99	99	10	10	0	0	3	0	0	0	5	2	2	0	0	0	0	3	6	4	4	5	8	4	5	7	88
1	2	1994	1	4	5	13	99	99	7	10	7	3	1	0	0	5	5	1	2	0	0	0	1	5	0	10	10	10	8	0	0	0	2
1	2	1998	1	2	4	11	9	7	9	9	2	0	3	0	1	5	6	2	1	3	5	3	4	6	4	9	9	9	4	3	3	4	4
1	2	1955	1	3	1	5	3	3	10	10	4	4	2	0	0	5	8	2	2	88	5	88	3	4	5	9	6	3	3	6	88	8	7
1	2	1995	2	4	5	13	11	13	6	9	6	3	3	0	0	1	1	2	2	0	0	0	1	1	5	10	10	10	88	0	0	0	2
1	2	1978	2	2	4	11	5	5	8	10	7	7	2	0	10	0	10	2	2	88	9	0	0	3	0	10	10	5	5	5	3	8	10
1	2	1956	1	4	3	6	99	99	10	10	0	0	4	7	1	0	7	1	2	0	0	0	3	7	8	10	10	10	8	6	8	6	88
1	2	1986	1	4	3	10	99	99	10	9	2	0	3	0	0	0	2	2	1	0	3	0	8	10	5	10	10	10	8	5	4	5	5
1	1	1982	1	4	3	6	99	99	5	3	3	8	3	0	0	2	2	1	2	88	10	5	3	8	10	88	7	7	9	4	8	4	5
1	2	1987	1	4	5	12	99	6	8	5	10	5	4	15	30	5	7	1	2	5	5	5	5	8	8	10	10	10	3	5	4	5	5
1	2	1970	1	2	1	2	5	4	10	10	9	9	3	0	0	0	10	2	2	0	0	0	7	8	9	7	7	8	8	8	10	9	8
1	1	1980	1	2	4	11	99	99	10	10	0	0	1	0	0	5	9	1	1	0	3	5	0	10	10	10	10	10	10	10	0	0	10
1	1	1969	4	2	5	15.5	3.5	3.5	10	10	0	0	1	0	0	3	3	2	2	0	3	0	3	5	0	10	10	5	0	2	0	0	0
1	1	1948	3	2	3	9	99	99	10	10	0	0	3	0	0	5	10	1	2	0	0	0	3	3	3	10	10	7	4	4	2	5	2
1	2	1992	3	1	5	13	99	3	10	10	0	0	3	1	7	8	10	2	2	0	0	0	0	5	2	10	10	10	5	1	5	3	3
1	2	1964	3	1	3	9	11	5	6	8	6	8	3	0	0	6	8	1	2	5	5	5	5	8	7	7	9	10	9	9	7	7	8
1	1	1993	3	2	3	10	5	5	9	9	3	1	3	2	0	0	0	2	2	0	0	0	0	0	2	10	10	10	3	88	3	3	0
1	1	1987	3	2	6	16	5	11	10	10	5	1	3	0	0	8	10	1	1	3	3	3	6	8	10	7	10	8	8	10	0	5	5
1	1	1994	2	5	5	16	18	11	6	7	5	4	3	2	7	4	9	1	2	4	2	2	0	7	5	10	9	9	2	4	3	5	0
1	1	1962	2	2	3	8	3	2	8	10	5	0	4	10	1	5	8	1	2	0	5	0	2	2	5	10	10	10	2	0	5	0	0
1	1	1993	3	2	6	16	16	11	10	9	2	1	2	0	2	6	8	2	2	88	7	6	6	10	6	7	8	9	8	6	7	6	6
1	1	1996	3	1	6	16	11	16	6	5	7	1	2	4	15	6	8	1	1	6	8	6	3	9	5	7	10	9	8	7	8	4	5
1	2	1960	1	4	2	5	99	99	10	10	10	7	3	0	0	1	5	1	2	0	0	0	0	3	5	10	10	10	5	0	0	0	0
1	2	1964	3	4	6	16	11	99	8	7	9	0	4	0	15	5	8	1	1	5	3	0	2	2	6	9	9	9	8	9	8	2	2
1	2	1998	3	2	4	11	5	9	8	8	8	2	3	3	20	0	5	1	2	5	5	3	5	8	9	9	10	9	5	5	2	6	8
1	2	1960	3	2	2	5	99	3	8	7	0	7	4	0	30	6	7	1	2	0	7	0	3	8	6	10	10	10	8	8	8	9	3
1	2	1978	1	3	3	10	5	0	6	6	5	5	3	0	8	6	5	1	2	5	6	5	5	5	6	5	6	6	7	5	6	5	5
1	2	1985	4	4	3	9	99	5	6	0	0	7	1	5	0	2	0	2	2	0	0	0	1	1	7	9	9	3	5	4	4	5	3
1	1	1983	3	2	3	9	11	11	5	2	10	10	4	4	30	4	4	2	2	1	5	3	3	8	10	8	8	8	7	5	3	6	3
1	1	1964	3	1	4	11	5	5	10	5	8	1	2	2	7	5	5	1	2	3	5	2	4	8	5	10	10	10	4	5	10	5	5
1	1	1980	2	1	4	11	5	5	8	10	0	0	1	0	0	2	9	2	2	0	2	0	3	5	5	8	9	9	2	0	0	0	0
1	1	1973	2	1	4	11	5	5	10	8	8	8	3	0	0	5	5	1	2	5	5	5	7	8	7	5	5	5	6	7	3	7	5
1	1	1991	2	5	4	11	99	11	10	7	10	0	1	0	0	0	2	2	2	0	0	0	2	10	3	10	10	10	5	0	5	5	0
1	1	1988	1	1	4	11	3	3	5	7	6	5	2	0	0	7	10	2	2	5	8	5	7	5	10	2	5	5	8	2	0	5	7
1	1	1961	3	2	4	11	5	6	6	8	0	0	3	0	0	5	10	1	2	0	4	0	0	4	0	10	10	10	0	0	0	0	0
1	1	1979	3	2	4	11	11	5	10	10	0	0	3	0	0	10	10	1	2	10	10	5	10	10	10	5	10	10	8	10	10	10	5
1	1	1988	3	4	4	11	7	9	10	8	2	0	1	0	0	7	10	1	2	6	8	8	2	8	8	7	6	6	10	6	8	9	5
1	2	1993	1	2	6	15	16	11	6	8	5	9	3	0	0	5	8	2	2	5	0	0	3	5	3	10	10	10	7	5	6	8	3
1	2	1976	3	2	4	11	5	5	5	6	4	0	3	0	0	5	10	2	2	3	2	0	5	5	6	7	10	10	6	3	4	5	4
1	2	1979	2	2	3	9	5	5	10	10	0	0	1	0	0	5	9	1	2	0	0	0	0	0	3	10	10	10	0	0	0	5	0
1	2	1988	2	4	4	11	16	5	7	9	3	1	2	0	0	5	7	1	2	3	4	1	1	4	6	9	9	9	2	1	1	1	1
1	2	1976	3	4	3	10	99	99	7	8	1	1	4	3	3	2	2	2	1	0	1	1	2	5	7	9	9	9	5	1	5	5	5
1	1	1987	2	1	4	12	5	5	8	10	10	6	3	2	0	1	2	2	2	3	2	0	1	2	4	10	10	10	2	1	3	1	1
1	1	1978	3	3	5	15	11	11	6	10	0	6	3	0	0	4	7	1	2	6	1	2	4	4	6	8	8	8	6	2	3	5	3
1	1	1999	3	4	3	9	5	8	6	10	0	0	4	0	0	0	5	2	1	0	0	0	0	10	0	10	10	10	0	0	0	0	0
1	1	1968	3	2	6	16	8	11	7	10	0	0	4	0	3	0	0	1	2	0	0	0	8	8	5	8	8	8	7	7	10	7	10
1	2	1998	1	2	4	11	8	6	9	8	2	10	2	0	3	5	8	1	2	0	2	0	0	4	3	1	9	10	4	7	4	6	5
1	1	1988	2	2	3	6	11	5	5	10	8	6	5	30	0	0	3	2	1	88	2	4	6	4	9	10	10	10	7	2	0	5	10
1	2	1994	2	2	5	13	6	6	8	10	8	0	3	0	0	6	0	2	2	0	0	0	1	2	2	10	10	10	2	0	0	0	0
1	2	1996	1	1	5	13	11	11	10	10	0	0	2	0	0	0	5	2	2	0	0	0	0	0	0	10	10	8	5	0	0	3	0
1	1	1994	1	2	5	13	99	1	8	5	8	2	4	0	0	3	4	2	2	0	0	0	1	0	0	10	10	10	4	1	0	0	0
1	2	1988	3	4	4	11	5	5	10	10	0	0	3	0	0	7	8	2	2	7	6	2	0	5	8	7	7	0	5	6	3	5	10
1	1	1990	3	2	5	13	99	15	9	6	10	6	1	0	0	7	7	1	2	7	2	1	3	3	3	10	10	0	5	7	7	3	3
1	1	1948	5	1	8	18	5	5	9	10	2	0	3	0	0	5	7	1	2	1	5	0	4	8	5	5	10	4	5	5	5	5	4
1	2	1980	2	4	3	6	99	99	10	10	5	5	4	0	0	2	5	2	2	88	5	88	5	6	4	3	6	7	5	6	8	9	10
1	1	1994	1	2	5	13	11	11	7	5	0	7	1	0	3	3	5	2	2	3	0	7	0	5	8	9	10	7	7	1	4	5	1
1	2	1986	2	4	5	12	99	3	8	2	9	8	2	0	0	3	5	2	2	0	3	0	1	0	5	10	10	10	6	5	1	4	3
1	2	1973	2	3	4	11	11	5	10	10	0	0	1	0	0	8	10	1	1	2	2	1	5	7	7	10	10	10	8	6	0	7	0
1	1	1949	2	4	3	6	99	99	10	3	9	10	5	0	0	4	5	1	2	0	5	3	2	9	5	10	10	3	4	3	6	4	3
1	2	1962	2	1	3	10	99	99	10	8	9	10	3	8	0	5	8	2	2	5	10	5	5	10	10	10	10	10	10	5	5	10	5
1	1	1988	1	1	3	8	6	5	10	5	4	8	2	0	30	2	7	2	2	3	1	3	0	8	9	10	10	10	5	7	3	5	6
1	1	1998	1	4	3	6	99	99	8	6	0	0	3	4	0	5	7	1	2	88	4	88	3	5	5	88	88	88	0	8	5	2	1
1	1	1992	2	2	4	11	5	5	10	10	0	0	2	0	0	5	10	1	2	6	6	6	5	7	8	8	8	8	5	4	4	5	3
1	1	1998	2	2	3	7	7	6	10	9	5	0	4	0	0	0	0	1	2	0	0	0	1	5	3	10	10	2	5	1	4	2	1
1	1	1989	1	1	3	6	11	11	7	10	0	0	1	0	0	6	9	1	2	5	7	5	3	7	9	10	10	10	7	6	6	3	2
1	1	1968	1	4	1	5	0	0	10	7	0	0	3	0	0	9	8	1	2	88	8	5	6	5	7	8	10	5	5	5	88	88	3
1	2	1988	2	1	3	8	99	11	10	10	0	0	2	2	0	5	9	1	2	0	0	0	1	6	88	10	10	10	4	0	0	0	1
1	1	1996	2	2	4	11	99	99	8	4	0	0	2	0	0	6	10	1	1	5	7	5	6	6	7	6	7	7	6	7	4	8	6
1	2	1980	2	2	6	12	5	11	6	5	8	6	4	5	0	5	8	.	2	88	7	88	0	88	8	10	10	10	7	0	7	5	0
1	2	1938	2	4	9	98	99	99	10	10	0	0	4	30	0	9	8	2	2	1	3	1	3	3	3	4	2	2	8	7	7	6	2
1	2	1989	2	2	5	13	16	16	10	6	2	5	3	0	0	6	8	1	2	1	5	3	3	8	3	10	10	10	7	7	8	3	0
1	2	1998	2	2	5	12	5	11	9	7	2	0	3	3	0	5	5	2	2	5	5	5	5	7	7	10	10	10	7	6	9	6	4
1	2	1977	2	2	4	11	5	5	10	9	4	2	2	0	5	6	9	2	2	2	6	6	4	7	8	9	10	10	7	8	9	6	5
1	1	1980	1	4	3	8	3	4	8	10	0	0	1	0	2	9	10	2	2	8	5	3	2	4	5	8	9	10	8	3	4	5	2
1	2	1991	2	2	4	11	5	5	8	10	5	5	3	1	1	2	5	2	2	2	5	0	2	5	4	9	10	10	7	0	3	5	5
1	2	1992	2	3	4	11	3	3	7	8	5	6	4	7	2	3	8	1	1	1	4	3	6	7	3	6	10	9	6	2	1	2	3
1	2	1980	2	2	3	9	5	11	9	9	6	3	3	2	0	4	8	1	2	6	4	3	7	9	7	7	9	10	8	3	5	4	8
1	1	1984	2	2	3	8	7	3	9	10	5	5	1	0	0	7	5	1	2	5	5	5	5	8	9	7	7	5	9	5	5	6	4
1	2	1981	2	4	4	11	0	0	10	10	0	0	3	3	0	5	7	1	2	0	5	0	3	3	5	5	10	7	3	3	3	3	3
1	2	1960	1	4	9	98	99	99	10	10	5	5	2	0	0	10	10	2	2	88	0	88	3	8	1	3	4	5	6	7	4	6	5
1	1	1955	2	4	4	11	99	99	9	8	0	0	3	7	0	6	0	2	2	88	10	88	88	88	10	9	9	2	2	88	3	3	5
1	1	1945	2	2	3	7	5	5	8	8	5	0	4	0	0	4	8	2	2	0	0	0	0	1	0	10	10	5	1	3	2	3	0
1	2	1982	2	1	4	11	5	3	6	6	10	10	4	0	0	8	8	2	2	0	7	0	0	0	6	10	10	10	5	6	4	7	0
1	1	1968	2	2	4	11	99	99	8	8	3	0	2	0	0	5	9	2	2	0	3	0	2	5	3	10	10	3	3	3	2	2	2
1	2	1998	2	4	4	11	7	7	10	5	10	10	4	3	0	5	10	1	2	88	88	0	7	10	7	88	88	88	88	0	1	0	0
1	1	1960	2	2	6	16	5	5	10	10	0	0	3	0	0	10	10	1	2	6	10	8	1	0	8	10	10	10	10	0	0	0	0
1	1	1987	2	2	5	13	16	16	7	10	0	0	1	5	0	5	10	1	1	5	5	5	5	5	5	5	5	5	7	5	5	5	5
1	1	1967	2	1	4	11	5	5	9	10	0	0	1	0	0	10	10	1	1	0	8	0	2	7	1	10	10	10	0	0	0	7	0
1	2	1990	1	4	3	10	99	99	10	0	5	8	4	7	7	0	0	2	2	0	0	3	4	9	6	10	8	0	10	0	0	0	2
1	1	1964	2	4	1	4	99	99	5	7	5	2	3	0	0	7	9	1	2	5	5	5	5	5	5	4	7	5	7	6	6	5	2
1	1	1991	2	2	6	16	9	5	8	2	10	6	3	0	0	10	8	2	2	2	5	4	8	4	2	88	10	10	0	0	5	5	0
1	1	1990	3	1	4	11	5	3	8	8	3	2	3	0	0	8	10	2	2	5	5	5	6	10	3	5	5	5	8	8	8	6	6
1	1	1967	1	2	4	9	99	99	8	6	5	4	3	0	15	3	3	1	2	3	3	3	4	2	6	10	10	10	8	0	2	0	2
1	1	1997	1	4	5	13	99	99	10	10	9	5	3	0	0	2	2	2	2	0	0	0	2	9	9	8	8	9	4	8	2	2	2
1	2	1980	1	6	1	3	99	99	10	10	0	0	2	0	0	3	3	2	2	0	0	1	3	4	8	2	10	10	10	5	10	3	8
1	1	1963	1	2	1	2	99	99	10	9	3	1	4	6	0	3	2	1	2	6	5	4	4	8	9	9	9	9	5	4	5	6	4
1	2	1977	1	3	5	19	0	0	8	10	7	0	4	0	0	5	8	1	2	2	2	2	1	8	8	10	10	10	8	8	0	1	7
1	1	1975	1	2	4	11	5	5	10	10	7	0	1	0	0	4	4	2	2	1	3	0	0	7	3	10	10	1	7	8	0	7	10
1	2	1995	2	4	5	13	99	6	9	8	8	8	3	0	0	7	10	2	2	88	7	7	3	5	0	5	5	5	4	4	4	3	6
1	1	1987	1	4	3	10	99	99	10	10	0	0	2	0	0	0	10	2	2	0	10	0	10	10	10	10	10	10	5	0	0	0	0
1	1	1957	2	4	9	98	99	99	7	8	2	2	1	0	0	0	2	2	2	10	10	2	88	88	7	88	7	8	6	6	6	0	2
1	1	1992	1	4	4	11	0	0	6	8	4	2	3	0	0	6	8	2	1	88	4	5	3	6	5	6	6	6	3	4	5	3	3
1	1	1998	1	4	4	11	11	14	9	10	0	0	2	0	0	5	5	1	2	0	0	0	0	5	3	10	10	10	88	88	88	0	0
1	1	1973	1	4	3	8	99	99	10	10	0	0	4	0	0	4	6	2	2	1	4	0	5	8	8	10	10	10	7	8	8	5	5
1	2	1959	1	3	1	1	99	99	7	5	3	5	4	30	0	4	0	1	2	2	1	4	5	6	7	8	8	7	9	7	4	5	6
1	2	1993	2	1	5	14	99	5	10	5	5	5	2	30	30	0	0	2	2	88	5	4	5	4	4	4	4	6	3	5	6	3	10
1	2	1981	3	1	4	11	11	11	8	5	5	6	3	0	0	8	10	1	2	7	6	7	5	7	8	10	10	10	9	88	5	0	3
1	2	1965	1	3	2	5	99	99	10	10	0	0	4	30	0	0	5	2	2	5	5	0	0	5	9	10	10	10	88	0	0	3	2
1	1	1967	3	1	6	16	5	5	10	10	1	1	2	0	0	10	10	1	1	8	8	5	2	8	9	8	8	8	7	0	0	6	1
1	2	1975	4	2	6	16	16	16	10	6	10	10	1	0	1	9	5	2	2	8	6	6	5	5	9	9	9	9	8	5	9	6	9
1	2	1998	2	1	4	11	99	6	10	7	9	7	3	0	0	4	4	2	2	2	4	2	3	6	5	6	10	1	8	6	4	4	3
1	1	1960	2	1	4	11	5	2	5	8	10	10	3	15	0	0	0	2	1	3	3	0	0	2	3	10	10	2	8	3	3	2	2
1	2	1991	3	4	5	12	11	11	10	10	9	0	3	0	0	5	10	2	1	5	0	0	0	0	10	10	10	10	0	10	10	10	0
1	2	1950	3	1	5	19	16	5	9	10	9	0	1	0	0	5	8	2	2	5	7	8	7	3	5	5	5	5	4	5	5	5	5
1	1	1972	1	2	3	2	99	99	10	10	5	5	1	0	0	1	10	1	2	2	3	2	3	4	5	10	10	10	1	0	0	2	4
1	2	1996	2	4	4	11	99	99	10	8	5	0	4	0	7	0	0	2	1	1	1	0	0	0	5	10	10	10	5	0	0	0	0
1	2	1966	2	4	9	98	99	99	9	8	9	7	3	0	0	5	8	1	1	88	88	88	2	8	9	10	10	10	9	0	8	7	8
1	1	1979	2	3	4	11	99	99	5	10	8	0	1	0	0	3	5	2	2	0	5	0	0	0	0	10	10	0	0	0	4	0	0
1	2	1994	1	4	4	11	99	99	6	10	9	9	3	30	0	0	0	1	2	0	0	0	2	1	8	7	7	7	3	2	2	2	2
1	2	1985	3	2	3	9	11	5	10	7	3	3	3	0	30	4	8	2	2	3	4	4	3	5	4	10	10	10	7	3	1	3	3
1	1	1995	1	4	5	13	11	11	8	10	0	0	1	0	0	8	9	2	2	0	0	0	0	7	8	8	8	8	5	2	8	3	4
1	2	1986	2	4	5	13	11	11	10	9	8	0	3	0	0	7	8	1	2	6	5	5	6	9	10	7	10	8	10	0	3	6	0
1	1	1994	3	2	4	11	11	11	8	10	5	0	3	0	0	5	10	1	2	88	6	3	0	5	6	7	10	10	8	5	5	6	5
1	2	1997	2	4	6	17	11	9	10	6	5	5	3	0	0	6	8	1	1	6	7	6	2	7	10	5	5	5	5	9	8	6	9
1	2	1991	2	4	5	13	11	11	5	10	2	0	3	0	0	0	4	1	2	2	4	0	8	10	3	10	10	10	3	1	7	1	0
1	1	1978	2	4	4	11	99	99	8	6	10	5	3	0	0	5	10	2	2	5	3	2	6	10	6	10	10	4	2	2	3	2	0
1	1	1966	2	2	4	11	4	4	10	10	0	0	3	0	0	5	8	1	2	10	10	10	10	10	10	8	10	10	10	10	10	10	8
1	2	1989	2	2	6	16	3	3	9	10	8	0	3	0	0	7	9	1	2	5	2	5	4	6	5	5	10	10	5	1	5	1	1
1	1	1996	2	3	4	11	6	9	6	7	9	2	2	3	0	2	6	1	2	1	4	6	2	5	9	6	10	10	5	4	2	6	7
1	2	1986	1	4	3	9	99	99	8	8	0	0	2	0	0	2	1	2	1	5	4	2	3	6	7	8	8	9	6	7	7	88	10
1	2	1979	2	4	4	11	99	99	10	7	7	7	1	3	1	5	7	2	2	3	2	1	8	8	5	10	10	10	3	0	0	0	0
1	2	1986	2	2	4	11	5	2	8	6	3	2	3	0	0	2	3	2	2	0	0	0	1	2	4	10	10	8	1	2	2	1	2
1	2	1975	1	2	4	11	5	5	8	8	7	7	2	30	1	8	8	1	2	5	5	5	5	10	10	7	7	8	6	0	.	9	5
1	1	1991	2	4	4	11	99	8	10	10	0	0	3	0	0	5	10	2	2	7	7	5	8	3	8	2	2	8	5	5	3	6	3
1	1	1966	3	2	4	11	7	7	8	10	0	0	3	25	0	7	9	1	2	0	5	0	9	8	3	9	9	9	5	3	2	1	1
1	2	1993	3	1	5	12	6	6	10	6	2	0	3	0	0	4	6	1	2	5	6	5	4	8	4	7	7	7	10	6	8	5	6
1	2	1956	3	6	3	10	99	99	9	8	7	0	3	8	0	2	3	2	.	2	6	5	5	5	3	10	10	10	3	0	0	5	5
1	2	1974	3	1	5	13	0	0	8	0	8	10	4	30	15	3	0	2	2	0	0	0	1	2	5	10	10	10	10	0	0	0	0
1	1	1978	3	4	4	11	11	7	10	10	0	0	1	0	0	5	9	1	1	4	7	5	8	9	0	8	10	10	5	5	5	5	3
1	1	1966	3	4	1	3	5	5	5	4	3	5	3	7	0	6	8	2	2	6	3	2	7	7	5	8	6	7	5	4	3	2	2
1	2	1963	3	4	3	9	5	5	10	10	0	0	2	0	0	9	10	2	2	0	0	0	0	3	5	10	10	10	3	3	0	0	0
1	1	1968	3	1	4	11	11	11	10	7	7	6	1	0	0	2	5	2	2	2	2	1	1	1	5	10	10	10	5	5	5	5	5
1	1	1971	3	2	4	11	5	5	9	8	10	9	4	30	30	7	10	2	2	3	5	3	3	6	3	10	10	10	7	5	7	6	2
1	2	1995	2	5	4	11	11	0	6	5	0	0	3	0	0	5	2	2	2	0	5	88	4	5	10	10	10	10	5	88	88	5	0
1	2	1958	1	4	1	2	0	0	10	8	5	0	4	30	0	0	5	2	1	10	10	10	5	0	5	10	10	10	0	5	10	5	10
1	2	1988	1	4	4	11	0	0	10	5	8	9	3	5	10	0	8	2	1	88	8	2	0	2	5	10	10	10	0	0	0	10	1
1	1	1997	2	1	5	13	3	3	7	5	0	0	4	30	0	6	8	1	2	88	0	3	0	5	8	10	10	10	10	5	8	7	0
1	2	1958	1	4	1	2	5	5	10	10	0	4	4	30	0	5	10	.	.	88	7	88	5	8	8	10	10	10	2	5	88	88	88
1	1	1981	2	2	4	11	5	11	6	10	0	0	4	20	0	4	10	2	2	4	5	0	5	10	5	10	10	0	0	0	0	0	0
1	1	1997	1	2	5	13.5	5	4	4	3	8	6	2	0	0	10	10	1	1	3	5	4	4	6	7	3	6	5	4	1	1	1	2
1	1	1988	2	1	4	11	11	9	10	8	2	0	1	0	0	5	7	1	2	2	6	5	3	2	2	9	9	10	8	2	3	4	2
1	1	1987	2	2	5	12.5	11	5	10	9	8	0	1	2	0	5	10	1	2	0	2	0	1	2	3	8	10	9	8	0	1	5	5
1	2	1972	2	2	5	13	11	11	10	10	5	0	3	0	0	3	10	2	2	0	0	0	3	8	7	10	10	10	5	0	0	5	0
1	1	1985	2	1	4	11	11	11	8	8	8	0	2	0	0	4	8	2	2	0	2	0	3	5	0	10	10	10	5	0	0	10	0
1	2	1985	2	1	3	7	5	5	7	3	2	1	4	0	0	0	0	2	2	88	2	0	1	1	5	10	10	10	4	3	2	1	1
1	2	1952	2	1	3	9	99	99	10	10	0	0	4	0	0	5	6	2	2	8	10	8	5	6	10	10	10	10	5	0	2	4	4
1	2	1991	3	2	4	11	11	11	10	10	2	0	3	0	0	0	0	2	2	2	1	0	0	0	2	10	10	10	5	0	0	1	0
1	2	1981	3	2	3	6	99	99	10	8	5	0	3	0	0	8	7	2	2	5	2	5	2	8	7	10	10	3	5	2	5	1	1
1	2	1994	2	1	4	11	99	99	5	5	4	4	4	0	0	7	8	2	2	1	3	0	3	7	7	10	10	1	5	2	2	3	0
1	2	1985	2	1	5	13	5	5	8	7	0	0	3	0	0	3	7	2	2	0	0	0	0	3	2	10	10	10	8	4	0	0	0
1	1	1969	2	2	1	4	2	2	10	10	0	0	5	0	0	8	10	1	1	3	0	0	6	0	3	8	10	10	8	7	0	0	0
1	2	1951	1	2	3	9	99	5	10	10	8	8	1	3	0	5	10	1	2	3	5	5	9	7	9	88	88	10	0	1	0	1	88
1	1	1983	1	2	3	6	11	10	10	10	7	0	1	0	0	4	9	1	2	0	5	0	0	5	0	10	10	10	5	5	3	8	6
1	2	1965	2	2	3	7	99	5	8	10	0	0	3	0	0	5	4	1	2	4	3	2	3	2	2	3	3	3	3	3	4	3	3
1	2	1962	2	2	2	2	2	2	10	10	1	1	2	0	0	2	3	1	2	88	2	3	3	8	8	9	9	8	8	6	8	8	8
1	2	1967	2	2	3	7	99	99	5	5	10	10	3	0	30	10	10	1	2	10	10	10	10	10	10	0	0	0	5	0	10	5	0
1	1	1997	2	4	6	12	11	11	8	4	6	5	2	0	3	5	8	1	1	3	6	5	7	4	6	7	5	8	7	0	4	9	4
1	1	1972	1	4	3	6	99	99	7	9	6	6	4	0	3	0	3	2	2	0	7	4	2	5	8	5	5	6	7	3	2	1	0
1	2	1962	2	4	2	5	0	0	2	2	10	10	5	0	0	6	6	2	2	0	0	0	0	2	5	.	9	9	3	0	0	0	0
1	2	1995	2	3	4	11	99	99	8	10	0	0	2	0	0	5	8	1	2	5	5	5	6	10	8	10	10	10	10	6	8	10	8
1	1	1969	2	2	4	11	5	5	8	8	4	4	2	0	0	7	9	1	2	5	7	7	8	9	7	7	7	7	8	9	4	6	7
1	2	1981	2	1	2	5	99	99	8	10	10	10	4	7	30	7	7	2	2	7	6	6	7	7	6	7	8	8	8	6	6	6	88
1	2	1984	2	2	4	11	99	99	9	10	5	1	4	0	0	4	6	2	2	5	2	8	9	10	10	10	10	10	5	5	1	3	6
1	1	1966	1	1	3	8	5	5	10	10	0	0	3	0	0	5	10	1	2	5	5	5	5	5	5	5	5	5	5	5	5	5	5
1	2	1967	1	1	1	2	1	1	10	10	8	8	3	0	25	3	10	1	2	88	10	88	3	6	9	0	0	9	6	0	0	0	2
1	2	1973	1	4	4	11	11	11	9	6	6	7	5	20	0	9	10	1	2	0	0	0	10	10	6	2	2	3	3	2	2	0	10
1	1	1976	1	4	2	5	6	6	5	10	0	0	3	0	0	0	0	1	2	5	0	0	0	2	10	10	10	10	5	5	5	3	4
1	2	1956	1	2	2	5	99	99	8	10	0	0	2	0	0	3	10	1	2	2	5	8	7	10	10	6	6	0	10	5	9	9	3
1	2	1974	1	2	3	7	99	5	8	9	5	0	4	3	0	5	8	2	2	0	0	0	4	5	3	10	10	10	5	1	0	2	10
1	2	1979	1	1	3	10	2	0	10	8	0	0	2	0	0	0	0	1	1	8	10	10	8	10	8	8	8	7	5	10	10	5	2
1	2	1994	1	2	5	13	5	5	9	7	8	7	3	0	5	1	1	1	2	3	1	3	0	2	3	10	10	8	0	6	2	0	0
1	2	1974	1	2	1	3	99	99	5	9	9	5	3	30	0	0	1	2	2	0	0	0	0	8	6	10	10	10	0	0	0	0	0
1	1	1957	1	3	5	11.5	0	0	10	10	5	5	3	0	0	5	5	1	1	3	3	5	5	5	10	0	0	0	5	5	10	10	5
1	2	1987	1	4	4	11	5	99	5	5	7	7	4	7	2	5	3	1	2	5	5	5	2	5	8	5	5	5	6	3	9	8	8
1	2	1936	1	2	5	13	16	5	7	5	3	1	4	0	0	6	8	1	2	2	2	2	0	3	6	10	10	10	5	0	0	3	0
1	1	1993	3	1	5	14	13	13	10	10	0	0	1	0	0	3	8	1	2	5	5	5	2	8	9	10	10	10	0	0	2	0	88
1	1	1975	5	5	4	11	11	11	6	9	1	3	3	0	2	2	9	1	2	0	0	0	0	10	5	10	10	10	0	0	0	0	0
1	1	1984	3	2	2	7	2	2	10	10	1	0	3	0	0	5	5	1	2	0	5	0	0	0	10	10	10	10	0	0	8	10	0
1	2	1995	4	1	5	13	11	11	8	7	10	5	3	0	10	5	5	1	2	5	5	5	10	10	3	10	10	10	5	6	5	5	2
1	1	1990	3	1	6	16	16	16	10	8	0	0	2	3	0	8	8	1	1	7	7	3	6	8	7	8	10	10	5	88	5	5	88
1	2	1980	3	2	6	16	5	5	8	9	1	0	2	0	0	5	5	2	2	3	5	1	3	5	5	7	10	10	7	4	3	3	1
1	2	1990	3	2	5	13	16	11	10	10	2	1	2	0	0	6	8	1	1	6	8	5	5	7	9	8	10	7	9	2	1	0	6
1	2	1994	3	4	5	13	99	5	8	10	8	0	3	0	0	0	3	2	1	0	0	0	0	8	8	10	10	10	0	0	9	0	0
1	1	1989	3	4	4	11	99	99	10	9	1	0	1	20	0	0	2	2	2	0	0	0	1	1	0	10	10	0	5	0	0	3	0
1	1	1993	3	4	3	10	99	99	10	10	5	5	1	0	1	5	9	2	2	10	5	10	10	10	10	10	10	10	10	10	10	10	5
1	2	1995	3	4	4	11	11	6	9	7	9	7	4	7	0	6	5	2	2	7	8	6	5	4	6	7	8	5	4	6	4	4	5
1	2	1964	1	4	3	9	5	5	10	10	9	4	3	30	30	9	8	2	2	5	2	0	1	0	10	3	3	3	9	4	8	8	5
1	1	1977	1	2	5	13	99	5	8	8	2	2	4	7	15	3	3	2	1	0	2	0	1	2	4	10	10	10	8	2	0	10	2
1	2	1997	1	1	4	11	11	11	9	8	9	0	3	0	0	0	8	2	2	0	0	0	0	8	7	5	7	7	8	6	7	6	0
1	2	1971	1	4	2	5	3	3	10	10	0	0	4	7	6	4	6	2	2	7	8	6	9	10	10	10	2	0	0	3	0	0	10
1	2	1998	1	2	5	13	11	5	8	7	7	7	4	0	0	4	8	2	2	1	2	1	1	2	4	10	10	10	5	1	2	6	1
1	1	1978	4	2	7	17	11	5	10	8	5	0	1	0	30	9	10	1	1	5	5	3	0	0	5	10	10	10	4	88	5	5	3
1	1	1991	4	2	4	13	13	13	8	8	2	2	4	7	2	5	8	1	2	2	5	8	4	5	5	1	6	6	5	2	3	8	2
1	2	1995	2	4	6	16	99	13	10	7	5	4	4	0	0	5	8	1	2	6	4	5	6	8	9	8	8	7	9	5	7	6	6
1	1	1983	2	2	5	13	16	16	10	10	0	0	3	0	0	5	10	1	2	0	7	0	0	5	0	5	5	5	8	7	0	5	0
1	1	1976	3	4	6	16	11	16	7	9	2	0	2	0	15	7	9	1	1	2	8	5	6	6	10	6	9	2	7	0	3	2	2
1	1	1976	3	4	8	18	6	6	8	10	3	0	3	0	0	4	6	2	2	5	7	6	5	7	4	6	9	6	7	3	3	4	3
1	2	1985	1	2	4	11	0	3	10	5	5	10	4	0	0	4	6	1	2	0	0	0	4	5	5	10	10	5	7	0	4	7	3
1	2	1993	1	3	5	13	5	5	10	8	0	0	4	0	0	5	5	1	1	88	5	5	3	6	8	7	8	8	0	0	5	8	8
1	2	1968	5	5	6	16	11	11	10	9	8	8	2	0	0	8	10	1	1	5	8	6	9	2	7	6	6	6	5	0	0	0	0
1	1	1952	5	2	6	16	6	6	8	9	1	1	3	10	0	2	5	2	2	1	2	0	1	4	3	10	10	10	6	3	1	1	1
1	2	1960	1	4	1	2	99	0	5	10	7	5	4	3	20	8	7	2	1	7	8	7	5	6	10	10	10	5	8	5	7	4	3
1	2	1979	1	2	4	11	99	2	10	10	0	6	4	8	0	2	4	2	2	5	5	5	6	8	9	10	10	10	8	5	7	7	10
1	2	1982	2	4	5	13	99	6	10	9	3	0	3	0	0	5	5	1	2	0	5	0	0	10	6	10	10	10	10	2	2	10	0
1	2	1994	1	4	4	11	0	0	8	9	7	10	3	0	3	4	8	2	1	7	5	6	8	9	7	10	10	10	4	3	2	0	0
1	1	1995	1	2	5	13	99	11	4	4	6	8	4	1	8	5	7	1	1	88	4	5	2	5	6	8	7	9	5	3	8	3	88
1	1	1996	1	4	4	11	5	11	8	8	0	0	3	0	0	0	10	.	2	88	88	88	5	88	88	9	9	9	88	88	10	5	2
1	2	1972	1	2	4	11	99	99	10	6	3	1	1	3	0	3	2	1	2	1	2	3	3	2	10	3	3	3	3	3	2	10	2
1	1	1939	2	2	2	2	99	99	5	8	0	0	5	0	0	0	1	2	2	1	0	0	1	1	2	7	8	8	6	2	2	3	2
1	1	1977	3	2	6	16	11	11	8	8	8	8	3	0	0	7	8	2	2	5	8	5	4	6	7	9	8	8	7	3	7	7	6
1	1	1947	3	2	4	9	99	99	5	10	0	0	3	0	0	8	9	1	2	8	8	8	2	8	6	10	10	8	4	4	2	8	1
1	2	1966	3	3	6	16	11	7	7	9	9	2	5	5	30	8	9	2	1	6	4	3	8	10	8	10	10	10	2	7	8	2	2
1	1	1959	3	2	5	15	11	11	10	10	0	0	4	0	0	4	9	1	2	0	2	0	0	0	7	10	10	10	4	3	2	5	0
1	1	1963	3	2	4	11	11	5	9	10	0	0	3	0	0	3	6	1	1	88	7	0	5	6	3	6	10	10	3	2	6	3	3
1	1	1980	3	4	6	16	5	5	5	7	6	8	3	3	0	8	8	1	2	4	6	5	1	8	5	8	8	9	9	6	10	7	4
1	1	1954	4	1	2	5	99	99	8	10	0	0	2	0	0	8	10	2	2	4	8	1	2	3	3	8	9	10	9	2	3	4	3
1	1	1974	3	1	4	11	5	5	10	8	2	2	1	0	0	1	5	2	2	2	0	1	6	5	8	10	10	10	6	2	1	8	8
1	2	1981	3	2	2	5	0	0	9	10	0	0	4	25	0	2	4	2	2	88	7	7	2	5	6	9	10	10	1	2	5	1	1
1	2	1967	3	3	2	5	5	5	7	8	8	5	4	20	99	5	5	1	1	2	5	5	5	5	5	4	2	8	6	2	4	6	6
1	1	1967	3	2	4	11	10	5	10	10	1	0	2	2	0	3	3	2	2	0	0	0	0	10	10	10	10	10	1	0	0	2	0
1	2	1979	3	4	4	11	99	99	10	9	7	5	3	0	0	0	5	2	2	0	0	0	3	3	6	9	9	9	4	1	5	6	5
1	2	1966	3	1	3	6	99	99	10	10	10	0	1	0	1	10	10	2	2	0	0	0	0	0	5	10	10	10	5	5	10	0	0
1	2	1997	2	2	5	13	5	11	10	8	1	0	3	0	0	2	7	1	2	4	2	2	1	5	4	10	10	8	5	1	3	2	2
1	3	1998	2	2	6	12	13	13	10	9	8	1	6	3	0	6	10	1	1	2	5	1	1	4	2	10	8	10	7	0	8	4	0
1	2	1988	3	2	5	15	5	5	7	6	5	0	3	0	14	4	7	2	2	5	3	2	4	3	6	9	9	9	4	7	9	3	2
1	1	1997	2	2	4	11	99	4	10	9	1	0	1	0	1	9	9	1	2	5	5	7	6	7	7	8	8	8	4	0	0	3	3
1	1	1995	2	2	5	13	8	9	10	10	0	0	2	1	0	3	4	1	1	1	5	2	0	7	3	8	5	4	6	0	3	2	1
1	1	1979	2	2	5	13	17	5	6	8	0	0	3	0	0	8	4	2	2	0	2	2	2	5	3	10	10	88	8	9	6	10	2
1	2	1978	3	2	4	11	5	5	10	6	9	9	2	0	0	1	1	2	2	88	7	5	8	6	8	4	6	8	8	5	3	88	0
1	2	1986	2	2	3	7	99	99	10	8	0	0	3	0	0	5	8	1	2	0	5	0	0	3	5	10	10	8	10	6	4	88	0
1	1	1997	2	4	4	11	11	7	10	10	0	0	2	14	0	5	8	2	2	3	5	5	8	8	10	8	8	8	2	2	88	88	9
1	1	1954	1	2	5	14	5	3	8	8	3	0	3	0	0	4	6	2	2	2	4	2	2	5	4	5	10	10	5	4	4	5	3
1	1	1998	1	3	5	13	5	5	10	6	9	0	3	0	0	4	6	2	2	1	2	0	3	5	4	3	4	5	5	8	6	8	4
1	2	1985	1	1	4	11	7	2	10	10	6	1	2	3	0	0	6	2	2	0	0	0	3	7	8	8	9	9	9	8	8	4	4
1	1	1992	3	1	6	14	11	11	10	10	0	0	1	2	0	3	10	1	1	88	3	3	3	7	6	8	6	9	5	4	4	5	3
1	2	1998	3	2	6	13	13	16	10	10	0	0	1	0	0	7	10	1	2	4	7	4	3	7	5	7	8	9	8	5	7	4	5
1	1	1945	3	2	6	16	5	5	10	10	0	0	1	0	0	8	10	2	2	10	10	10	5	5	8	2	2	8	8	10	10	9	7
1	2	1975	2	2	5	13	99	99	5	10	1	0	3	0	10	4	6	2	2	1	0	0	2	2	4	9	9	9	4	1	3	5	8
1	2	1983	3	2	4	11	11	11	10	10	5	0	1	0	0	2	10	1	2	0	0	0	0	3	7	10	10	0	0	7	8	2	0
1	1	1978	3	2	3	9	99	99	6	8	5	0	4	0	0	0	1	2	2	0	0	0	3	3	5	9	9	9	5	4	4	2	2
1	1	1973	3	2	4	11	99	5	7	7	10	10	3	0	15	0	3	2	2	0	0	0	9	5	5	10	10	1	1	1	1	1	1
1	2	1971	3	4	4	11	11	11	8	9	7	1	2	0	0	6	7	1	2	5	2	3	6	8	9	10	10	7	8	5	4	3	7
1	2	1997	3	4	6	13	11	13	7	5	10	5	4	20	10	5	8	2	1	5	5	5	4	4	5	8	8	7	5	5	4	5	5
1	1	1972	2	2	3	7	5	5	10	10	3	3	1	0	8	5	8	1	2	5	5	5	4	3	3	5	5	5	5	4	2	7	3
1	1	1980	2	4	6	16	16	16	7	8	8	0	1	0	0	5	10	2	2	5	3	7	3	5	8	10	10	3	3	5	5	3	2
1	2	1983	1	1	5	13	5	5	8	5	10	10	3	8	5	2	10	1	2	8	4	5	5	7	5	9	10	8	7	2	1	1	1
1	2	1983	3	4	3	3	11	5	7	8	10	8	3	0	20	7	7	1	2	7	6	5	2	5	9	7	8	7	88	7	6	4	4
1	1	1992	3	2	6	16	16	16	10	8	0	0	2	4	0	5	9	1	2	5	3	0	1	4	4	4	4	4	5	7	7	0	10
1	2	1962	3	2	4	11	5	5	9	7	4	0	4	3	0	7	9	1	1	0	0	0	5	5	7	10	10	10	3	0	4	1	1
1	1	.	4	1	5	13	11	11	7	8	8	6	2	0	3	8	9	1	1	0	6	3	4	5	5	9	6	6	8	.	2	2	2
1	1	1966	3	4	4	11	5	5	10	10	8	5	3	0	5	8	10	1	1	5	5	5	5	7	5	10	10	10	7	5	7	6	6
1	1	1979	1	5	3	10	5	5	10	5	10	10	1	0	6	8	10	2	2	1	0	0	4	10	10	10	10	10	9	0	9	7	0
1	2	1994	1	1	1	3	99	99	6	3	10	10	3	0	0	0	7	2	2	7	0	0	0	6	7	10	10	10	8	8	8	9	9
1	2	1979	3	2	4	11	5	5	10	10	0	0	1	0	0	0	5	2	2	88	6	5	5	2	0	9	8	10	1	0	9	0	0
1	2	1982	3	4	5	13	5	5	6	0	10	10	3	0	0	6	4	2	1	5	0	0	0	5	3	10	10	10	5	0	5	2	5
1	2	1959	3	2	2	5	5	5	9	10	0	0	4	2	1	2	10	1	2	5	0	0	0	3	10	10	10	10	8	9	4	3	5
1	2	1995	3	1	5	13	6	16	9	9	8	0	4	7	0	5	8	1	2	7	7	7	5	8	6	5	10	5	3	0	3	5	1
1	2	1996	4	1	6	14	99	3	7	6	6	4	1	0	0	8	5	2	2	5	5	5	5	4	5	5	4	8	6	1	10	6	4
1	1	1993	4	2	6	16	16	13	7	4	10	8	1	0	0	8	10	1	1	88	4	88	7	4	4	8	9	9	5	10	3	5	4
1	1	1965	5	2	7	18	5	5	8	10	1	2	3	0	0	6	8	1	2	2	6	1	0	0	2	8	10	10	5	5	6	3	1
1	2	1962	5	2	6	16	5	5	8	7	9	3	4	15	5	8	10	1	2	6	5	6	8	9	9	8	8	8	8	8	7	8	6
1	1	1999	5	2	4	11	16	11	8	9	0	0	3	0	0	6	9	1	2	5	6	5	3	4	5	8	8	8	5	4	5	3	3
1	2	1965	5	1	4	11	11	11	4	3	9	6	3	10	15	5	6	2	2	2	2	2	2	2	2	8	8	8	3	2	2	1	1
1	2	1962	5	2	6	16	16	6	9	10	9	9	3	0	0	3	10	1	2	0	1	0	3	3	2	5	10	10	4	0	0	0	0
1	2	1991	5	2	6	16	13	11	8	10	1	0	2	0	15	6	9	1	2	6	6	4	5	7	7	6	8	8	2	3	6	5	0
1	1	1971	5	1	6	16	99	99	7	1	9	9	3	0	5	7	8	1	2	88	7	2	5	6	9	8	8	8	7	7	8	6	7
1	1	1975	5	2	6	16	10	5	6	10	6	0	2	0	3	8	8	1	2	5	5	2	2	4	7	8	8	8	5	0	4	5	1
1	2	1996	5	2	5	16	99	99	6	7	3	6	1	0	0	5	8	1	2	4	8	2	4	6	8	10	10	10	6	0	88	3	0
1	2	1987	5	2	7	18	16	13	7	10	0	0	3	0	0	5	10	1	2	7	7	7	7	8	8	8	9	10	88	88	5	0	6
1	1	1988	5	4	6	16	11	11	10	6	8	6	1	0	0	4	8	1	1	88	5	7	8	10	5	10	10	10	6	6	2	5	0
1	2	1989	5	2	6	16	16	16	7	7	2	3	3	0	1	6	8	1	1	4	7	7	3	5	8	6	7	8	7	2	6	3	8
1	2	1969	2	1	4	11	0	0	10	10	0	0	3	0	0	6	9	1	1	88	5	88	10	10	7	10	10	10	7	0	2	5	0
1	2	1966	2	2	5	13	5	5	10	0	10	0	4	10	3	0	3	2	2	0	0	0	0	0	0	10	10	10	0	0	0	0	0
1	2	1988	3	2	6	16	11	11	10	9	0	0	2	3	0	8	9	1	1	4	7	8	9	8	8	5	5	4	9	9	9	9	4
1	2	1981	3	1	5	13	11	11	9	7	3	0	2	5	15	8	8	1	2	5	5	5	7	4	8	10	10	10	6	8	8	8	3
1	1	1998	3	2	6	12	11	99	10	9	0	0	1	0	0	5	9	1	1	88	9	7	4	9	10	10	10	10	6	88	7	10	6
1	2	1983	5	2	6	20	15	15	7	10	0	0	2	0	0	5	10	1	2	2	2	2	0	0	3	10	10	6	2	3	0	8	2
1	2	1975	4	1	6	16	5	5	8	9	0	0	1	0	0	5	10	2	2	88	0	0	7	4	4	10	10	10	2	0	88	10	5
1	2	1961	5	2	7	17	11	11	8	9	0	0	4	0	0	8	8	1	2	7	8	6	2	88	4	88	6	88	1	6	8	2	6
1	1	1987	5	1	6	16	16	16	9	10	4	6	1	0	0	8	10	1	1	5	2	3	4	8	6	9	9	9	4	3	4	2	2
1	1	1963	5	2	7	18	16	16	8	9	4	2	3	4	0	6	7	2	2	88	0	4	3	3	8	10	10	10	9	1	10	0	2
1	1	1966	5	2	4	11	5	5	7	8	7	7	3	0	4	7	9	1	2	6	4	4	5	8	8	10	10	10	6	0	4	4	6
1	2	1966	5	4	6	16	5	5	8	7	8	0	2	3	1	6	8	1	2	4	4	2	5	8	8	8	8	8	8	7	5	5	4
1	2	1977	5	2	6	16	13	11	8	7	10	3	3	0	0	7	9	1	1	9	9	5	5	5	6	8	10	3	8	4	4	5	3
1	2	1985	5	1	8	18	11	11	8	9	3	0	2	5	0	6	8	1	2	7	6	5	9	7	6	8	8	9	6	5	6	7	7
1	1	1976	3	2	5	13	11	3	8	10	5	2	3	0	0	6	7	2	2	5	5	5	6	7	8	7	8	8	7	5	5	2	2
1	2	1995	1	2	4	11	99	99	7	5	7	0	3	0	0	3	7	1	2	88	3	0	0	5	0	10	10	10	10	0	0	5	0
1	1	1975	4	2	6	16	5	5	7	10	5	0	1	0	0	2	10	1	2	0	0	0	0	5	4	10	10	10	5	2	0	0	10
1	1	1992	5	2	6	16	14	14	9	10	2	2	3	0	0	5	8	2	2	4	7	5	2	6	7	9	10	9	6	5	5	4	3
1	2	1971	3	1	3	7	99	99	10	10	8	0	4	0	0	8	10	2	2	5	5	5	8	3	5	10	10	10	6	4	4	4	2
1	1	1966	4	2	2	5	5	5	10	10	6	0	3	0	0	0	5	1	2	88	2	2	0	8	9	10	10	10	8	9	5	0	0
1	1	1996	3	3	4	11	10	3	6	7	3	0	3	0	0	4	6	1	2	88	5	5	4	5	5	8	8	8	5	5	5	6	6
1	1	1961	3	2	2	5	3	3	8	10	0	0	1	10	0	4	6	1	2	6	8	3	6	4	8	88	88	7	5	6	7	8	5
1	2	1958	3	1	4	11	5	5	8	8	10	8	2	8	2	6	8	1	2	1	1	1	1	10	6	10	10	4	5	4	2	8	1
1	2	1996	2	2	5	13	11	11	6	4	10	8	2	30	30	5	5	2	2	4	2	2	3	5	5	5	7	6	5	5	6	5	5
1	1	1980	3	2	4	11	8	0	7	10	0	0	2	15	0	4	7	2	2	88	5	5	4	4	7	10	10	10	5	5	6	6	2
1	2	1993	3	2	4	13	16	9	6	2	10	8	4	30	30	8	10	2	2	4	2	5	2	8	7	9	7	6	8	2	0	0	0
1	1	1980	3	2	5	13	11	11	10	10	0	0	2	1	0	0	9	2	2	0	10	10	7	7	8	1	1	1	6	0	88	10	0
1	2	1975	2	4	5	13	5	0	8	10	0	0	3	0	0	4	5	2	2	0	0	0	3	6	7	10	10	10	2	2	2	5	4
1	1	1953	1	5	3	9	9	9	10	10	0	0	1	0	0	10	10	1	1	8	0	0	0	10	6	10	10	10	8	6	0	0	0
1	2	1983	2	2	5	13	5	5	8	8	0	0	3	0	0	2	6	2	2	2	5	5	3	5	7	10	10	10	3	2	2	3	3
1	2	1987	3	2	5	16	99	99	10	10	0	0	2	0	0	6	8	2	2	8	8	8	7	4	8	5	5	5	88	5	88	6	6
1	1	1975	2	3	2	5	11	11	10	10	5	0	1	0	0	5	7	2	2	2	2	0	0	5	5	10	10	10	10	3	3	2	10
1	1	1988	2	2	4	11	5	5	10	10	0	0	1	0	0	0	0	2	1	0	0	0	0	7	0	10	10	10	7	0	0	7	1
1	1	1965	2	1	5	14	5	5	9	9	2	0	3	0	0	4	7	1	2	3	4	3	3	4	3	9	9	9	6	2	5	6	4
1	1	1998	3	2	3	9	11	11	6	10	0	0	4	3	0	0	3	2	2	2	0	3	0	5	6	5	5	5	9	3	4	3	5
1	1	1982	2	2	3	7	2	1	10	10	5	10	3	0	30	5	6	1	1	4	6	4	2	2	2	10	10	10	2	0	0	2	2
1	1	1974	3	4	4	11	99	99	10	10	5	3	3	0	1	7	10	1	2	6	6	8	5	10	10	10	10	10	10	10	10	6	1
1	1	1981	3	2	5	13	8	8	10	10	0	0	1	3	0	2	7	2	2	0	8	0	1	2	2	7	10	10	6	2	2	10	0
1	1	1952	2	1	9	98	0	0	8	8	0	0	5	30	0	0	0	2	2	1	3	0	2	88	0	10	10	5	8	0	0	88	0
1	1	1986	6	2	5	12	27	22	10	7	0	0	4	4	0	5	5	2	2	0	0	0	3	3	1	10	10	10	5	0	0	3	0
1	1	1994	6	1	3	6	99	11	7	4	10	6	1	0	0	0	0	1	2	88	0	5	0	0	3	10	10	10	88	88	88	10	9
1	2	1985	5	2	7	18	11	11	8	7	7	0	3	0	20	6	10	2	2	0	3	0	3	3	6	9	10	8	8	5	5	88	1
1	1	1963	5	2	6	16	0	11	5	10	0	0	1	0	0	8	7	1	1	7	7	6	1	3	4	10	10	10	0	0	0	3	1
1	2	1989	5	5	6	16	16	16	6	3	7	5	3	0	0	4	8	2	2	0	3	0	2	5	7	5	7	8	8	1	4	5	5
1	2	1983	1	2	2	5	0	0	5	7	5	2	1	0	0	8	9	2	2	0	0	0	0	5	0	9	9	10	5	5	6	5	6
1	2	1989	3	4	5	12	6	11	10	7	9	0	4	4	0	5	9	1	1	0	0	0	5	10	10	10	10	4	9	10	10	6	0
1	2	1966	3	5	4	11	99	4	10	10	0	0	3	0	0	3	9	1	2	0	2	0	3	2	3	8	8	8	3	3	3	4	4
1	1	1994	3	2	6	14	99	5	8	10	0	0	3	0	0	8	10	2	1	5	7	2	0	0	0	10	10	10	8	0	5	9	10
1	2	1976	2	1	4	11	5	5	8	10	10	0	3	0	0	8	8	1	2	0	0	0	0	10	10	10	10	10	5	0	0	0	0
1	1	1987	2	4	4	11	11	11	10	10	2	0	3	0	0	3	5	2	2	6	0	5	4	5	8	9	9	10	5	2	1	1	1
1	1	1997	1	4	6	12	11	11	10	7	0	0	3	0	15	5	7	2	2	0	0	0	3	7	5	10	10	8	7	5	10	5	0
1	1	1964	1	2	1	3	99	99	10	8	0	5	3	2	5	7	8	1	2	88	5	9	6	7	10	88	0	0	5	2	88	0	10
1	2	1979	1	4	5	13	5	5	5	9	0	0	4	0	0	5	7	2	2	0	1	2	0	2	3	10	10	0	4	2	2	2	2
1	1	1971	1	2	3	9	5	5	8	10	0	0	2	0	0	7	10	1	2	5	8	7	7	7	7	8	10	10	8	7	10	6	4
1	1	1986	1	4	5	13	99	0	10	10	0	0	1	0	0	5	10	2	2	1	0	0	7	8	10	10	6	2	5	2	88	7	5
1	1	1983	1	2	3	7	5	4	8	10	0	0	3	0	0	8	10	2	2	5	6	5	3	8	8	7	5	6	7	2	6	4	5
1	1	1991	1	3	4	11	2	6	6	4	8	6	1	0	8	0	5	2	2	8	0	0	2	5	0	10	10	10	4	0	0	3	5
1	2	1963	1	2	2	5	99	99	10	10	0	0	3	0	0	6	10	2	2	0	0	0	2	0	1	10	10	9	9	10	10	88	3
1	2	1952	1	4	1	1	8	10	10	10	0	0	3	20	0	1	4	1	1	7	8	8	8	9	88	0	7	6	8	9	10	10	10
1	2	1961	1	4	3	6	99	99	8	8	5	5	4	7	0	7	7	2	2	6	8	6	7	5	8	5	5	9	9	3	3	6	8
1	1	1967	1	4	2	5	5	5	10	10	5	5	3	0	0	5	5	1	2	4	5	0	4	5	5	5	10	10	4	5	5	3	5
1	2	1968	1	4	4	12	0	0	7	7	5	2	4	30	0	5	5	2	2	5	5	5	5	8	5	5	5	5	5	5	5	3	3
1	2	1977	2	4	6	16	5	5	10	8	0	0	4	3	0	8	7	2	2	0	3	0	0	0	3	10	10	10	5	0	0	1	1
1	2	1977	2	4	1	1	5	5	10	10	0	4	3	0	0	0	0	2	2	0	10	0	3	3	10	10	10	10	0	0	0	0	0
1	1	1957	2	1	2	5	99	99	2	8	4	0	1	0	0	0	2	1	2	0	0	0	0	2	3	10	10	10	8	3	2	4	2
1	2	1976	2	1	5	15	1	0	6	7	7	1	3	1	3	7	9	2	2	2	4	2	3	7	2	10	10	10	10	2	3	4	1
1	2	1988	2	1	4	11	5	5	8	10	3	0	3	2	0	3	7	2	2	3	4	2	1	6	5	10	10	10	5	2	4	4	2
1	2	1995	2	4	4	11	99	99	9	3	9	10	2	0	0	0	10	2	2	0	0	0	0	4	6	10	10	10	2	0	0	0	0
1	2	1991	2	4	5	14	16	5	8	7	0	7	4	0	0	6	8	1	1	3	4	2	8	8	5	7	7	8	4	6	88	5	6
1	1	1983	2	1	4	11	99	4	8	5	7	7	3	0	0	3	10	2	2	0	0	0	3	3	5	10	9	3	3	4	5	6	4
1	2	1990	2	4	5	14	8	4	7	5	10	0	3	4	1	5	5	2	2	5	1	0	3	5	5	10	10	10	2	4	5	5	0
1	1	1996	2	1	6	16	16	16	7	8	10	4	4	0	2	0	2	1	1	0	5	0	0	10	10	5	10	10	10	5	0	5	0
1	2	1995	1	4	5	13	11	11	8	4	4	4	3	0	8	6	7	1	2	5	7	8	0	7	9	10	7	8	9	6	5	8	7
1	1	1982	3	1	5	16	99	21	10	9	0	0	3	20	0	3	4	2	1	0	0	0	2	2	10	10	10	10	9	0	10	10	10
1	1	1950	3	2	6	16	11	11	8	10	2	0	4	2	0	6	8	2	2	5	5	7	5	5	5	5	5	5	3	0	5	5	5
1	1	1959	3	2	4	11	5	5	8	5	2	1	3	0	1	2	2	1	2	0	7	0	6	5	5	7	9	8	6	5	5	4	4
1	1	1971	2	2	4	11	99	99	8	10	2	1	2	0	0	3	8	2	2	4	5	2	2	8	7	7	8	8	8	8	5	4	4
1	1	1952	3	4	3	6	5	5	10	10	0	0	1	0	0	0	0	2	2	0	0	0	0	0	0	10	10	10	0	0	0	0	0
1	2	1983	3	2	6	16	13	13	8	8	0	0	3	0	0	3	5	2	2	3	5	3	4	7	8	10	10	10	3	0	2	3	2
1	2	1969	3	1	3	10	11	3	8	10	3	0	4	0	30	5	5	1	2	5	5	5	3	6	5	10	10	10	8	6	10	5	7
1	1	1947	2	2	4	11	99	99	10	10	0	0	1	0	0	5	5	1	.	7	10	10	5	3	4	3	3	1	10	10	88	4	0
1	1	1951	2	2	2	3	8	0	0	8	0	0	3	0	0	4	7	1	2	3	3	3	3	3	6	10	10	10	6	5	5	4	2
1	2	1985	2	2	3	7	8	3	9	0	0	0	4	8	0	0	6	1	2	0	0	0	0	5	8	0	0	0	4	2	0	6	3
1	1	1963	2	2	1	2	9	7	10	10	1	1	3	7	0	3	5	2	2	1	0	0	4	0	1	10	10	10	6	3	4	2	0
1	1	1973	1	2	2	5	99	99	6	7	5	6	5	30	8	3	6	2	2	5	7	4	0	7	6	8	3	4	8	0	0	7	5
1	1	1958	1	4	3	10	0	5	10	10	0	0	1	0	0	7	10	1	2	1	5	8	0	5	8	10	10	10	5	88	88	5	5
1	1	1962	1	4	2	5	0	0	10	7	5	5	2	0	0	5	7	2	2	6	5	5	4	3	5	4	4	3	3	3	3	5	3
1	2	1977	1	4	2	5	99	99	10	10	0	0	3	0	0	4	7	1	2	5	0	0	6	6	8	9	9	8	5	9	9	3	5
1	1	1979	3	2	4	11	5	5	8	9	6	0	3	0	0	8	8	1	2	88	4	88	3	4	3	10	8	9	7	3	4	6	2
1	2	1947	2	2	3	6	99	99	10	9	2	2	1	0	0	4	8	2	2	10	5	0	1	1	6	10	10	10	4	5	4	5	3
1	2	1985	4	4	5	14	11	11	8	8	6	2	1	2	0	5	9	1	2	5	5	3	5	8	8	6	10	7	10	5	5	5	4
1	2	1975	3	4	4	11	99	99	10	9	0	0	1	8	0	8	10	1	.	8	5	7	0	7	1	10	10	10	88	88	2	88	0
1	1	1990	4	2	5	13	8	5	7	2	6	8	3	0	0	6	7	2	2	0	0	0	2	8	5	10	10	10	0	8	4	5	0
1	2	1995	2	4	2	5	5	5	7	10	0	0	4	0	20	10	10	2	1	88	5	88	5	10	10	88	88	88	5	10	88	10	88
1	2	1968	4	2	6	16	5	5	7	10	9	0	1	0	0	8	9	1	1	0	1	0	5	10	0	10	10	0	0	0	0	0	0
1	2	1966	5	2	6	16	2	2	10	10	0	0	3	0	0	7	10	1	1	88	88	88	5	88	7	8	6	10	88	5	88	3	5
1	2	1996	3	1	6	15	99	18	9	9	3	0	2	2	0	3	10	1	1	6	3	7	5	10	9	9	9	9	8	7	10	5	5
1	2	1995	5	1	5	14	16	16	7	8	3	3	3	0	0	4	8	2	1	2	3	0	0	8	6	10	3	3	5	6	8	6	3
1	2	1947	2	2	3	6	5	5	10	10	0	0	3	2	0	1	4	1	1	6	2	3	5	2	7	10	10	0	9	0	10	10	10
1	1	1969	3	1	3	8	99	99	8	9	5	1	4	7	0	6	8	2	2	2	5	0	2	8	4	10	10	10	2	4	0	2	5
1	2	1985	5	1	6	16	11	11	10	10	0	0	1	0	0	0	2	1	1	0	2	0	1	3	7	10	10	0	3	0	0	0	0
1	1	1980	2	4	2	5	99	99	9	10	0	0	4	0	0	7	9	2	2	0	2	0	1	8	2	10	10	0	2	3	4	2	1
1	2	1987	1	4	4	11	4	4	9	10	0	5	3	0	0	5	8	1	2	5	8	7	4	6	10	10	10	10	0	10	0	0	5
1	2	1992	2	1	4	11	99	99	8	8	3	1	3	3	5	5	7	2	2	7	7	6	6	9	9	9	10	10	4	5	4	6	5
1	2	1992	2	4	4	11	0	0	8	10	3	0	1	0	0	10	10	2	2	5	2	3	4	5	6	10	5	10	9	2	4	5	4
1	1	1985	1	4	4	11	0	0	10	9	2	0	3	0	0	8	10	2	2	0	4	6	0	10	0	10	10	10	3	3	7	8	2
1	2	1995	2	2	3	7	0	99	7	7	6	8	3	7	4	6	9	2	2	6	6	6	5	9	7	8	9	8	7	6	5	5	6
1	2	1998	1	4	3	7	11	11	8	10	0	0	1	0	0	0	0	2	2	0	0	0	0	5	5	0	3	10	5	0	5	0	0
1	2	1972	2	3	2	5	5	6	10	4	10	10	4	8	30	0	0	2	2	0	0	0	0	5	5	10	10	10	5	5	5	5	5
1	2	1995	2	1	4	11	5	5	10	10	2	0	3	7	2	5	9	1	2	88	7	88	5	8	5	5	5	8	5	5	.	5	5
1	1	1988	2	1	4	13	11	5	7	8	3	0	3	7	0	4	8	2	2	3	3	3	2	5	8	8	8	8	6	7	7	6	3
1	2	1979	2	2	4	11	99	99	9	10	2	0	1	0	0	5	8	2	2	1	3	1	2	4	4	8	10	9	3	4	1	4	1
1	1	1962	1	4	3	6	99	5	5	10	8	4	3	20	0	4	6	1	2	0	5	5	7	9	4	7	7	7	5	4	4	8	0
1	2	1966	1	4	2	5	99	99	5	0	10	4	5	0	0	0	0	2	2	0	0	0	0	1	4	10	10	3	1	3	2	2	2
1	1	1997	2	2	4	11	11	11	10	10	1	1	3	30	0	8	9	2	2	8	7	6	7	5	8	9	10	10	8	6	6	4	5
1	2	1998	2	2	4	11	99	99	6	10	0	0	4	0	0	2	5	2	2	0	5	0	5	9	5	0	6	6	2	0	5	2	0
1	1	1978	5	2	6	16	16	16	8	8	5	0	3	0	0	7	8	1	2	0	7	7	0	6	4	7	5	4	6	8	7	5	8
1	2	1948	5	2	4	11	11	11	9	8	0	0	3	0	0	2	7	1	1	0	3	2	3	3	8	88	88	88	2	9	10	9	88
1	2	1945	5	1	5	13	11	6	8	8	6	0	1	0	0	7	8	1	2	88	8	0	8	9	7	5	9	8	8	7	7	8	10
1	2	1935	5	2	3	8	5	5	10	10	0	0	1	0	0	6	10	1	2	0	0	0	5	7	6	10	10	9	2	2	1	0	0
1	1	1987	3	2	4	11	11	5	10	8	8	0	3	0	0	6	9	1	1	4	4	2	1	8	6	10	10	10	3	2	2	4	1
1	2	1971	4	1	4	8	0	0	8	8	0	0	1	0	0	4	9	2	2	88	5	4	5	2	5	7	5	88	8	2	88	5	3
1	2	1994	2	2	5	13	5	5	8	5	10	0	3	0	0	0	0	2	2	0	0	0	0	5	3	10	10	3	5	2	3	5	0
1	2	1988	2	2	4	11	99	5	10	9	0	3	3	0	4	6	8	2	2	0	3	0	2	0	88	8	10	10	1	3	88	10	1
1	2	1943	2	1	2	5	2	2	8	4	4	4	3	0	0	6	4	1	2	5	88	2	4	3	7	7	7	7	3	5	3	3	3
1	1	1988	2	2	6	16	11	11	8	9	3	0	3	4	2	8	9	1	2	5	6	4	6	5	10	10	10	4	6	6	5	5	3
1	1	1994	3	2	6	16	11	11	8	8	7	5	3	0	0	5	8	1	2	0	0	0	0	5	5	10	10	10	4	0	5	4	0
1	2	1969	3	1	4	11	5	5	8	8	2	2	3	5	0	7	8	1	2	1	4	3	6	6	2	8	10	4	8	1	1	5	2
1	2	1998	4	2	6	14	16	16	7	4	1	0	1	0	0	5	8	1	1	88	3	5	0	4	8	9	9	9	7	1	0	5	0
1	1	1947	4	6	6	16	16	0	5	10	0	0	3	0	0	3	8	2	2	88	2	1	2	3	4	2	2	3	8	5	6	5	1
1	1	1996	5	2	6	16	16	16	8	9	0	0	3	0	3	8	9	1	2	5	2	2	3	5	5	10	9	10	10	5	5	7	2
1	1	1958	5	2	6	16	17	12	7	8	2	2	2	0	15	6	8	1	2	2	2	1	5	7	5	10	10	10	7	4	5	1	9
1	2	1970	5	2	6	16	99	99	10	10	0	0	1	0	0	0	10	2	2	0	0	0	0	0	0	0	0	9	8	6	6	4	0
1	1	1980	3	2	6	16	11	11	9	8	2	1	3	0	0	8	10	1	2	4	7	5	2	3	4	7	9	10	3	2	3	2	4
1	2	1975	5	1	6	16	13	13	8	10	0	0	3	0	0	5	5	1	2	4	3	2	0	0	5	6	10	10	5	9	10	4	2
1	1	1989	5	2	5	13	3	4	8	8	3	0	5	0	0	3	7	1	2	3	3	2	4	4	6	10	10	10	5	.	3	3	3
1	1	1999	4	4	4	11	99	16	10	6	2	1	1	0	0	6	8	1	2	88	6	4	7	5	8	7	6	8	7	6	10	7	7
1	2	1968	3	2	4	11	5	5	10	10	1	1	2	0	0	10	9	2	2	3	5	1	2	3	2	8	8	8	4	2	8	2	4
1	1	1998	3	3	4	11	0	0	7	5	10	0	3	0	0	0	1	2	2	0	0	0	0	4	6	10	10	10	2	4	5	0	0
1	2	1968	3	1	6	16	5	5	8	10	1	1	3	0	0	4	5	1	2	5	6	5	4	5	6	6	10	10	7	5	7	8	5
1	1	1970	5	2	6	16	11	11	8	9	3	1	3	0	0	6	9	1	2	4	6	1	5	7	3	10	10	1	5	5	6	5	5
1	1	1979	5	3	5	16	13	13	8	8	0	0	3	0	3	9	10	1	2	88	4	4	5	10	10	10	10	10	10	5	8	0	0
1	2	1988	5	1	6	16	16	11	8	7	5	0	2	2	0	6	9	1	1	5	3	3	2	5	4	10	10	3	4	4	3	6	4
1	2	1989	5	1	6	16	0	16	7	7	2	3	1	0	0	9	10	1	1	6	4	2	5	5	5	10	10	8	9	10	10	7	0
1	2	1993	2	1	4	11	11	11	10	10	5	5	2	0	0	8	8	2	2	5	6	5	1	6	8	5	5	6	8	7	8	8	3
1	1	1998	2	1	6	13	3	5	8	7	3	3	1	0	0	6	9	2	2	7	6	4	6	8	4	7	7	7	8	6	6	7	4
1	2	1954	3	6	4	11	99	11	10	10	0	0	2	0	0	0	1	2	2	0	0	0	1	1	2	5	2	2	2	1	1	2	2
1	2	1961	3	2	4	11	11	11	8	10	0	0	2	0	0	5	8	1	2	88	7	0	88	88	8	6	6	3	3	3	4	5	3
1	1	1980	3	2	6	11	11	11	10	5	9	5	1	8	0	2	2	1	1	0	0	0	3	88	0	10	10	10	10	88	0	3	0
1	1	1986	3	1	5	12	11	11	10	10	0	0	1	0	0	5	9	1	1	5	10	3	6	6	4	10	10	9	8	6	8	3	5
1	1	1956	3	2	4	11	11	11	6	8	0	6	4	0	0	5	6	1	2	4	3	2	3	4	6	4	4	4	3	2	2	2	2
1	2	1977	3	2	5	13	11	5	10	10	0	0	1	0	0	6	10	1	2	0	6	0	4	8	4	10	10	10	8	2	3	2	2
1	2	1994	3	2	6	16	10	10	10	10	4	0	3	8	0	5	9	1	1	4	6	4	5	88	9	5	6	5	88	88	0	6	0
1	2	1991	3	2	8	17	11	11	10	10	0	0	3	0	0	5	10	2	2	2	6	4	88	4	5	4	5	4	6	4	6	7	3
1	1	1980	3	4	5	13	99	99	10	10	5	0	1	0	0	10	10	1	1	0	4	1	0	0	3	10	10	0	0	4	4	0	0
1	1	1977	3	1	4	11	11	11	9	10	7	0	3	2	0	4	6	1	1	0	4	0	0	4	4	8	10	3	9	0	0	3	0
1	1	1998	5	4	5	12	99	11	10	10	6	0	1	0	0	1	7	2	2	10	10	10	7	5	4	5	5	5	10	0	6	6	8
1	1	1979	6	1	6	16	16	11	9	10	0	0	3	0	0	9	10	1	2	4	5	4	6	8	10	8	10	0	8	7	7	7	4
1	2	1995	5	1	6	16	16	16	10	10	5	0	2	0	0	6	10	1	1	0	4	0	0	0	3	10	10	10	3	2	3	2	1
1	2	1984	5	2	5	13	99	99	8	5	0	0	3	0	0	0	0	2	1	0	1	1	0	0	1	10	10	10	7	0	0	0	0
1	1	1991	5	2	6	16	99	99	10	10	5	0	1	0	0	5	5	1	2	0	0	0	0	5	8	10	10	10	5	88	5	2	88
1	1	1974	5	2	7	18	16	16	10	3	9	9	1	0	0	10	10	1	1	0	0	0	1	0	2	10	10	10	10	0	0	3	0
1	2	1970	5	2	5	13	5	5	8	9	0	0	2	0	0	0	5	2	2	10	10	5	5	6	7	10	10	5	6	88	88	5	88
1	2	1956	5	1	4	11	5	5	10	10	0	0	4	0	0	6	10	2	2	88	5	5	6	3	4	3	10	9	10	8	6	6	8
1	2	1995	5	2	6	13	11	11	9	10	5	0	3	5	2	5	8	2	2	88	2	2	0	2	4	10	10	10	10	0	2	5	5
1	2	1984	5	1	7	18	16	11	8	10	0	2	3	2	5	5	9	1	2	88	5	2	2	3	5	10	10	10	9	4	7	5	3
1	1	1982	5	1	6	16	4	11	10	10	4	0	1	0	0	7	10	1	2	5	3	3	5	7	7	8	8	8	4	7	7	88	88
1	1	1977	5	4	4	11	16	16	10	10	0	0	1	0	0	5	7	1	2	4	0	0	4	5	4	10	10	10	6	0	1	0	0
1	2	1958	5	2	6	16	11	11	10	10	0	0	1	3	0	10	10	1	1	3	8	3	10	10	7	10	10	10	10	10	4	7	5
1	1	1994	5	2	6	16	16	16	10	10	5	0	1	0	0	5	10	2	2	2	1	1	2	8	5	10	10	10	5	6	5	8	0
1	2	1969	5	2	6	16	5	14	8	10	2	1	3	0	0	6	9	1	2	2	3	1	5	10	8	10	10	7	5	2	4	5	2
1	2	1968	5	.	6	16	5	15	8	10	2	0	3	0	0	8	10	1	2	5	5	3	3	7	5	7	10	5	5	4	7	3	2
1	2	1939	5	1	6	16	11	11	10	10	2	0	4	30	0	3	10	2	2	8	6	6	7	8	8	10	10	0	9	0	7	4	4
1	2	1958	3	1	2	5	99	99	10	10	0	0	3	7	0	10	10	2	2	88	10	88	5	10	6	10	10	10	1	1	1	1	1
1	2	1973	3	4	4	11	11	0	10	8	5	0	1	0	0	5	7	2	2	0	5	0	0	3	3	10	10	10	5	0	7	5	5
1	1	1962	3	1	4	11	99	99	10	9	4	3	4	0	0	5	10	1	2	0	0	0	2	5	1	10	10	1	1	1	0	0	0
1	2	1961	1	2	2	5	5	5	10	5	10	10	4	7	0	5	6	2	2	88	5	5	4	5	7	6	9	9	7	5	88	3	5
1	1	1935	4	4	6	18	16	11	10	10	0	0	2	0	0	5	10	2	2	0	5	5	0	88	88	10	10	6	8	5	9	2	2
1	2	1986	3	4	5	12	3	11	9	7	8	7	1	0	30	3	4	2	1	0	0	0	0	0	5	8	8	8	6	8	0	10	3
1	1	1980	2	4	4	11	99	99	10	10	0	0	1	0	0	0	0	2	2	88	0	88	88	88	88	88	88	88	88	88	88	88	88
1	1	1972	3	2	4	11	99	99	8	10	0	0	4	0	0	7	9	1	1	0	8	0	8	9	6	10	10	10	8	0	0	4	0
1	1	1981	2	1	5	14.5	99	99	8	8	3	0	2	0	0	6	9	1	1	3	5	4	3	3	4	5	5	5	6	2	5	3	4
1	1	1963	1	2	5	13	5	11	10	10	1	0	4	0	0	0	0	1	1	0	0	0	0	8	0	10	10	10	5	0	0	10	0
1	1	1941	1	3	1	2	2	3	6	5	3	3	4	0	0	2	3	2	2	88	2	88	5	88	2	7	9	88	88	2	2	2	1
1	1	1937	1	3	1	3	0	0	10	10	7	6	3	0	0	10	2	2	2	2	1	2	2	7	5	5	6	7	7	8	8	6	88
1	2	1997	2	2	5	14	11	5	8	10	0	0	3	0	0	4	8	2	2	6	5	3	7	10	7	10	10	10	6	4	5	6	3
1	1	1970	1	4	1	4	99	99	10	2	10	1	2	0	0	8	10	1	1	0	0	1	1	4	5	88	1	6	3	0	2	0	1
1	1	1981	3	2	6	13	11	11	5	4	8	9	3	0	30	2	4	2	1	0	0	0	1	0	5	10	10	10	5	1	2	2	2
1	1	1995	2	4	4	11	11	11	8	10	0	0	2	0	0	5	8	1	2	3	0	0	3	6	0	10	10	10	5	2	6	2	0
1	1	1972	2	2	4	11	99	0	10	10	0	0	3	0	5	6	6	2	2	2	3	0	3	2	3	2	3	3	4	5	3	2	1
1	1	1995	2	2	4	11	10	7	10	10	5	4	1	20	5	4	7	1	1	88	8	10	5	6	7	3	3	3	10	9	8	9	8
1	1	1995	1	2	5	15	0	0	10	10	0	0	1	0	30	0	0	1	1	0	0	0	0	2	10	10	10	10	5	0	0	10	0
1	1	1956	1	2	2	5	5	5	4	2	6	6	3	0	0	4	5	2	2	0	0	0	0	0	5	10	10	10	5	5	5	3	3
1	2	1986	1	1	3	6	99	99	5	6	5	7	1	0	0	5	5	1	2	2	4	5	2	7	8	6	10	2	7	2	2	4	6
1	2	1993	4	1	6	16	16	16	10	10	0	0	3	0	0	7	9	.	1	88	6	5	6	8	10	6	10	8	5	5	7	8	6
1	1	1963	4	2	4	11	5	5	8	8	7	2	3	0	0	7	9	1	2	6	7	7	5	7	8	7	6	7	6	6	5	6	4
1	2	1982	4	4	5	13	11	17	9	6	9	9	2	0	0	5	5	2	2	3	3	3	2	5	1	10	5	5	6	7	7	8	2
1	1	1977	3	4	3	8	99	99	10	10	0	0	2	0	0	0	5	2	2	0	0	0	2	4	5	2	2	7	8	8	6	4	10
1	1	1992	4	4	6	16	16	16	8	8	5	0	2	0	0	7	9	1	1	88	5	5	1	5	5	8	9	8	8	6	5	5	6
1	2	1994	3	2	6	16	11	11	8	7	8	7	3	0	15	5	10	2	2	88	5	5	0	5	5	10	10	10	5	0	5	0	10
1	2	1950	3	4	7	17	16	11	7	7	5	5	4	30	30	2	4	2	2	3	3	0	6	5	8	5	6	6	4	0	0	0	0
1	1	1987	2	4	2	5	11	11	10	10	7	0	1	0	0	5	10	2	1	88	10	0	2	10	10	10	10	10	2	0	0	0	0
1	1	1969	5	2	7	18	2	5	8	10	5	0	2	0	10	8	10	1	1	7	8	3	6	9	3	10	10	8	7	5	6	4	5
1	1	1962	4	2	6	15	6	5	9	10	0	0	5	0	0	9	10	2	2	0	6	3	6	6	5	10	10	0	0	0	0	0	0
1	1	1976	3	1	3	7	3	5	6	1	9	9	6	0	30	9	9	1	2	0	0	0	0	5	3	10	10	0	5	2	1	1	0
1	2	1961	3	2	4	11	99	99	7	8	2	1	3	2	0	3	7	1	2	0	0	0	0	5	0	10	10	10	10	3	0	8	3
1	1	1970	3	2	6	13	11	11	9	10	0	0	1	0	0	6	9	1	2	5	8	3	0	4	10	10	10	10	0	3	2	0	0
1	2	1998	1	4	6	14	5	5	8	10	0	0	2	0	7	1	10	2	2	0	2	0	9	0	9	9	9	9	5	7	6	6	6
1	2	1993	2	4	5	13	18	11	9	4	10	10	4	5	10	4	8	1	2	0	5	6	1	4	8	10	10	9	8	0	1	0	1
1	2	1968	2	1	4	11	5	5	8	9	3	0	3	0	4	8	10	1	2	2	5	0	3	5	6	10	10	10	2	4	1	0	0
1	2	1961	1	2	3	9	99	99	10	10	8	1	3	2	0	5	8	1	2	1	2	1	2	5	5	9	10	10	7	8	2	5	5
1	1	1964	2	1	3	7	99	99	7	8	2	1	2	0	0	3	5	2	2	5	2	0	2	1	8	5	5	5	6	2	3	4	5
1	2	1983	1	4	3	8	3	5	7	8	5	5	2	0	0	3	5	1	1	4	4	5	5	7	4	7	8	10	7	88	88	2	1
1	2	1994	4	2	6	13	16	18	10	9	1	5	3	0	1	7	8	1	2	4	3	2	3	3	8	8	9	7	.	5	9	2	6
1	2	1977	2	4	5	14	5	5	10	10	6	0	1	0	0	8	10	1	1	10	7	7	5	10	8	10	10	10	10	7	4	5	7
1	2	1987	2	2	4	11	11	11	7	5	5	2	3	0	0	5	8	1	2	3	3	3	2	6	6	10	8	8	1	5	5	5	1
1	1	1954	3	2	5	13	99	99	8	8	4	2	1	0	0	5	5	2	2	5	5	5	2	8	9	8	10	10	4	3	4	2	1
1	2	1999	3	1	4	11	9	11	8	6	0	0	3	0	0	5	8	1	2	6	2	2	4	4	8	7	7	9	5	8	6	4	3
1	1	1979	3	2	3	9	9	9	8	10	0	0	3	0	2	5	8	2	2	5	8	0	1	1	5	10	10	10	5	0	0	1	0
1	1	1979	3	2	5	13	5	5	7	9	3	2	1	0	0	4	7	1	2	2	3	3	4	6	4	10	9	10	2	4	5	1	2
1	1	1986	2	2	4	11	13	11	10	5	1	1	1	0	0	7	8	1	1	8	8	8	5	8	9	7	8	5	7	6	5	8	5
1	1	1943	3	4	3	6	9	99	10	5	7	10	4	15	0	0	5	1	1	88	0	0	2	3	10	10	10	10	0	0	0	0	0
1	1	1972	3	1	3	7	99	3	7	10	2	2	4	7	10	3	5	2	2	88	3	2	0	0	6	8	8	8	8	2	2	5	0
1	1	1987	3	2	4	11	99	99	8	10	10	1	1	1	1	0	8	2	2	0	7	6	5	9	10	8	8	8	9	3	3	2	8
1	1	1959	3	2	3	6	99	99	8	10	2	0	3	10	5	4	4	2	2	3	3	3	3	3	3	8	8	8	9	2	2	2	2
1	1	1992	3	2	3	6	9	7	3	8	4	6	3	7	4	6	8	1	1	88	6	10	3	8	7	7	7	7	6	4	7	8	7
1	2	1941	3	4	1	3	99	99	10	8	5	1	3	15	1	4	7	2	2	88	6	5	5	4	9	5	5	5	8	7	7	5	5
1	2	1955	2	1	4	11	2	2	10	5	10	10	3	0	0	8	10	1	1	5	5	5	5	0	6	8	8	8	5	9	9	5	5
1	1	1989	3	1	4	11	5	5	10	8	2	0	3	0	0	6	8	1	2	1	4	0	0	0	3	10	10	10	5	0	0	8	2
1	2	1973	3	1	4	11	0	8	10	7	7	0	1	0	0	5	10	1	2	7	5	0	0	10	10	10	10	10	7	8	8	3	2
1	1	1950	3	1	5	13	6	5	10	9	5	2	3	0	0	4	6	2	2	2	3	0	0	4	2	10	10	9	0	1	4	3	1
1	2	1946	3	2	2	5	6	5	10	6	5	3	4	6	4	4	5	1	2	0	1	2	1	3	5	9	10	10	3	2	3	1	0
1	2	1981	3	2	4	11	99	99	10	10	2	0	2	0	0	5	7	1	2	1	3	1	2	2	8	10	10	10	4	3	4	2	1
1	2	1963	2	1	2	5	99	1	10	10	0	0	3	0	0	2	4	2	2	7	5	3	5	8	7	4	8	6	5	5	5	5	7
1	2	1949	2	1	1	5	0	0	10	10	0	0	3	0	0	7	7	2	2	88	8	88	5	5	9	88	4	7	1	7	4	6	10
1	1	1950	2	4	4	3	0	0	7	4	0	0	4	20	0	5	10	2	2	88	5	0	3	5	3	10	10	6	4	4	2	6	2
1	1	1944	2	4	3	6	99	99	10	10	0	0	4	0	0	2	5	2	2	0	5	0	3	5	9	10	4	6	7	6	4	6	88
1	1	1990	2	1	4	11	99	99	8	9	3	0	1	0	5	3	9	1	2	88	7	3	2	8	5	10	10	10	2	1	1	88	88
1	2	1979	2	4	3	10	5	7	10	9	0	0	1	0	0	5	8	1	1	7	8	7	5	10	9	88	88	88	5	0	9	8	7
1	2	1998	3	4	4	11	5	5	8	7	3	0	4	0	0	5	7	1	2	8	8	6	7	8	6	5	5	5	7	88	4	6	4
1	2	1981	3	4	4	11	11	11	10	6	0	6	1	0	0	0	3	2	2	88	5	88	0	7	0	10	10	10	1	0	0	3	0
1	2	1987	3	4	4	11	5	5	10	10	8	0	1	0	0	0	10	1	1	0	0	0	0	0	0	10	10	10	0	2	88	0	0
1	2	1982	3	4	4	11	99	99	8	8	6	4	3	0	0	8	10	1	2	8	6	6	6	8	88	10	10	10	3	0	0	88	0
1	2	1971	3	4	4	11	11	11	10	10	7	0	1	0	0	6	10	1	2	8	10	7	6	10	88	10	10	10	1	6	0	7	0
1	2	1997	3	4	4	11	11	8	8	10	0	0	4	30	0	5	10	1	2	88	2	0	5	5	8	10	10	10	4	88	5	3	88
1	2	1990	2	2	4	11	11	11	8	10	0	0	1	3	0	4	9	1	2	5	3	3	0	7	9	5	5	5	10	0	0	4	5
1	1	1968	3	1	2	8	3	3	10	8	3	2	3	3	0	1	3	2	2	4	6	6	5	8	5	5	5	6	7	6	2	1	3
1	1	1980	1	3	2	5	5	99	9	10	0	0	2	0	0	1	0	1	2	1	0	1	0	7	3	10	10	9	9	2	2	2	2
1	1	1986	3	1	6	16	16	16	8	10	2	0	4	0	0	3	10	2	2	0	0	0	1	4	0	10	10	10	5	3	0	3	0
1	1	1970	3	2	4	11	11	11	8	9	8	0	3	0	0	5	9	1	2	0	0	0	0	6	7	10	10	10	5	7	7	0	0
1	2	1994	3	4	6	16	99	99	8	9	5	0	3	0	0	7	9	2	2	5	5	2	6	7	4	8	9	8	6	7	3	5	8
1	1	1996	1	1	4	11	99	11	8	10	1	0	3	0	0	4	8	2	2	88	6	4	5	9	7	9	10	10	9	5	6	7	4
1	2	1982	1	1	4	11	8	8	6	5	9	1	5	30	0	9	10	2	2	6	3	5	0	5	10	10	10	10	10	0	6	8	0
1	2	1966	2	1	4	11	99	99	10	10	0	0	3	0	0	8	10	1	2	5	10	88	5	10	5	5	5	5	10	0	0	5	5
1	1	1997	1	4	4	11	5	5	8	9	4	2	2	0	0	8	8	2	2	0	0	0	4	7	7	10	10	10	4	6	4	4	7
1	1	1970	4	2	4	11	2	6	8	8	7	7	2	0	3	4	3	2	2	2	2	0	3	6	4	10	10	4	5	3	3	4	0
1	1	1973	4	1	5	14	99	14	8	10	0	0	3	0	0	6	8	1	2	3	3	2	9	10	4	10	10	0	4	3	6	3	0
1	1	1986	4	6	6	16	11	16	3	3	10	7	1	0	30	2	6	1	1	88	0	0	3	4	9	10	10	10	3	4	5	1	1
1	2	1988	6	2	8	17	13	13	8	10	2	0	2	4	0	5	8	2	2	3	3	3	0	2	0	10	10	5	5	0	0	5	0
1	1	1994	2	3	5	16	11	11	9	10	5	2	3	0	30	6	9	1	1	7	6	88	0	7	0	8	8	8	5	2	1	6	5
1	2	1975	2	4	4	11	4	4	2	7	7	7	3	1	30	5	5	1	2	3	5	1	0	4	10	10	10	10	10	8	4	2	3
1	2	1976	2	1	5	13	99	99	8	3	7	8	1	7	0	4	6	2	2	5	4	1	2	4	5	6	4	10	8	7	4	6	3
1	1	1970	2	4	4	11	99	99	7	10	5	0	3	0	0	0	2	1	1	5	5	8	5	5	4	1	0	0	5	7	10	10	10
1	1	1969	3	1	6	12.5	7	5	7	10	2	0	2	0	0	5	9	1	2	0	2	0	1	6	7	10	10	10	10	0	0	2	0
1	1	1995	3	2	4	11	11	11	10	10	0	0	1	0	0	6	9	1	1	3	8	5	2	5	10	8	8	8	7	2	5	88	0
1	1	1988	3	4	6	16	14	99	10	10	0	0	1	0	0	4	10	2	2	0	4	3	2	3	5	8	8	8	2	3	8	8	8
1	1	1971	3	2	4	11	11	11	10	10	0	0	1	4	0	8	9	2	2	5	10	8	9	10	6	9	10	10	10	5	8	10	2
1	1	1968	3	4	6	16	5	11	7	9	9	0	4	0	0	4	4	2	2	0	0	0	0	0	0	10	10	10	0	0	0	0	0
1	1	1996	2	2	5	13	5	5	10	8	2	0	3	0	0	3	8	1	2	7	7	7	5	8	8	5	5	5	8	5	5	3	5
1	1	1997	3	4	5	13	11	11	10	7	5	2	2	0	2	6	9	1	2	2	5	1	4	7	9	8	6	8	6	5	8	8	3
1	2	1974	2	1	3	8	99	99	10	10	0	0	2	0	0	0	0	1	2	0	5	0	5	10	10	10	10	10	5	0	0	0	0
1	1	1955	3	5	4	6	99	99	10	10	0	0	3	0	0	5	6	2	2	1	3	2	2	1	5	8	10	10	5	9	0	2	6
1	1	1964	2	4	4	11	5	5	10	10	0	0	4	0	0	2	4	1	1	0	0	0	3	5	3	10	10	10	0	2	2	0	0
1	2	1997	3	2	5	17	5	11	8	10	0	0	5	0	30	0	4	1	2	88	0	0	0	8	3	10	10	10	88	0	10	0	88
1	2	1974	2	4	4	11	5	5	9	8	7	5	3	0	0	4	7	1	2	0	6	0	0	3	7	9	10	10	5	4	2	2	3
1	1	1971	2	5	4	11	99	99	10	8	2	0	2	0	0	0	0	2	2	0	0	0	1	3	4	10	10	10	4	0	0	0	0
1	1	1982	3	2	5	13	11	11	10	8	4	2	1	0	0	6	8	2	2	6	8	8	5	8	7	8	9	9	6	6	8	8	7
1	1	1960	3	4	7	19	11	11	9	0	0	2	1	0	0	0	0	2	2	4	2	1	5	6	8	7	10	10	7	6	5	7	2
1	1	1957	2	1	4	11	99	0	10	10	0	0	2	0	0	6	9	2	2	8	9	5	4	6	8	10	10	10	5	4	4	3	4
1	1	1990	3	2	4	11	5	5	8	10	4	4	3	2	0	4	4	1	2	3	7	2	4	2	5	7	7	7	10	2	3	6	4
1	1	1993	3	4	5	13	11	16	7	6	3	0	1	0	0	7	9	2	2	88	6	2	4	5	8	10	10	10	8	5	5	4	2
1	2	1997	3	2	6	13	11	11	9	10	5	2	3	5	0	5	5	1	2	0	3	1	4	7	9	7	9	5	4	2	4	7	4
1	1	1971	3	4	3	6	5	0	10	10	5	0	3	0	0	5	9	1	2	88	0	88	1	5	8	10	10	10	88	88	9	0	5
1	1	1970	3	4	3	9	11	11	10	10	8	8	3	0	3	2	8	2	2	2	4	3	2	8	8	10	10	10	2	7	7	7	2
1	1	1974	4	1	6	16	5	5	10	10	0	0	1	8	15	1	10	1	2	0	0	0	4	1	3	10	10	10	7	10	10	5	0
1	1	1948	5	1	3	8	99	99	10	10	0	0	3	0	0	3	8	1	1	2	0	0	0	0	0	10	10	10	1	0	0	0	0
1	2	1980	4	2	6	16	5	5	8	8	7	0	1	0	0	8	10	1	2	7	7	4	4	4	7	8	10	9	7	3	4	6	3
1	1	1988	4	5	6	16	13	16	8	10	2	0	3	3	0	7	9	2	2	2	5	1	1	6	7	8	10	10	4	3	2	5	4
1	1	1972	5	4	5	13	5	5	10	8	0	0	3	0	0	8	10	2	2	5	7	3	5	6	6	10	10	5	4	6	8	3	5
1	2	1996	4	1	6	16	11	11	8	6	5	0	2	15	7	5	7	2	2	0	0	0	0	2	3	10	10	10	4	0	8	0	0
1	1	1969	4	2	7	20	20	5	9	10	5	0	3	0	0	8	10	1	1	6	5	6	5	6	8	10	10	9	8	8	7	8	3
1	1	1994	3	2	6	16	16	16	7	8	4	1	2	0	0	7	9	1	2	4	3	3	3	5	4	9	9	6	6	2	5	5	4
1	2	1997	5	2	6	13.5	16	16	7	6	5	6	3	0	7	7	8	2	2	3	1	1	4	7	2	8	7	2	8	5	5	5	4
1	2	1969	3	1	3	9	11	6	10	10	0	0	3	7	20	3	3	2	2	0	0	0	5	8	5	7	8	8	10	1	1	1	8
1	2	1968	3	3	4	4	11	99	10	9	5	2	1	0	0	5	0	1	2	5	0	0	0	0	0	5	5	5	5	0	10	9	10
1	2	1990	3	1	5	13	11	11	9	8	5	7	3	2	0	5	5	2	2	0	0	0	0	6	3	10	10	10	8	4	3	0	0
1	2	1978	3	2	4	11	6	6	8	10	6	0	3	0	0	8	9	2	2	0	0	0	2	6	0	10	10	10	2	0	0	6	3
1	1	1948	3	1	6	16	5	5	8	10	0	0	1	0	0	7	8	1	2	6	5	4	6	7	7	9	8	6	6	7	7	5	9
1	2	1991	3	1	5	14	3	3	10	10	2	0	1	0	0	0	5	2	2	0	0	0	2	7	2	10	10	10	10	0	0	0	0
1	1	1943	2	5	8	20	11	15	10	10	7	0	1	0	0	6	10	2	2	0	0	0	0	6	9	10	10	6	0	0	0	0	0
1	1	1968	3	2	4	11	11	5	10	6	6	4	3	7	5	7	9	2	2	0	7	7	4	5	5	10	10	10	6	6	6	6	4
1	1	1948	1	3	3	9	0	0	5	3	10	5	5	0	30	5	6	2	2	7	7	7	5	5	9	4	8	9	5	7	6	9	6
1	1	1957	1	4	1	4	5	0	10	10	0	0	3	0	0	8	10	1	1	0	4	4	10	10	10	0	0	0	10	10	10	10	2
1	2	1985	1	2	3	7	0	3	10	10	2	0	1	0	0	5	10	1	2	3	0	2	1	0	2	8	8	8	1	4	0	3	1
1	2	1975	3	3	6	15	5	13	10	10	0	0	2	3	0	4	10	1	2	0	4	1	2	3	4	10	10	2	4	2	1	1	1
1	1	1988	3	2	5	13	7	4	7	8	0	0	1	0	0	8	8	1	2	5	4	4	2	4	5	5	6	5	6	3	3	3	2
1	2	1980	3	2	5	14	99	5	8	5	10	0	4	1	0	9	10	1	1	88	6	5	3	7	2	8	8	1	10	4	9	4	1
1	1	1957	4	2	2	5	99	99	10	10	4	1	3	0	0	5	8	1	2	88	7	9	10	10	4	10	10	10	0	2	0	4	1
1	1	1995	3	2	5	13	16	11	10	10	0	0	1	0	0	3	6	2	2	0	0	0	0	3	6	10	10	10	88	6	0	0	0
1	2	1956	3	3	1	5	99	99	8	7	9	9	4	0	0	1	1	2	2	5	1	0	3	4	5	8	8	8	8	8	88	8	3
1	1	1955	3	2	2	5	99	99	7	8	3	3	4	0	0	0	10	2	2	0	3	0	0	2	7	9	9	9	88	2	7	7	2
1	1	1991	5	2	6	16	14	14	8	7	0	0	3	3	8	3	9	2	2	88	6	0	4	8	0	10	10	10	7	8	8	5	10
1	1	1970	5	2	8	18	16	16	8	6	6	8	3	0	0	5	9	1	1	1	3	7	5	7	5	6	10	7	6	1	3	4	2
1	1	1990	5	2	6	16	16	11	9	8	4	0	1	0	0	6	8	2	2	88	4	1	3	4	3	10	10	10	2	0	0	0	0
1	2	1958	3	2	5	14	99	6	10	10	0	0	1	0	0	5	10	1	1	5	5	5	8	10	3	10	10	10	10	10	5	4	2
1	1	1962	4	4	7	19	9	5	8	9	0	0	3	0	0	6	8	1	1	0	5	5	6	6	5	10	10	10	5	3	5	5	3
1	2	1961	5	1	6	14	5	5	10	6	0	6	4	0	0	5	9	2	2	6	3	5	5	8	6	6	9	9	2	9	88	2	3
1	1	1977	3	1	4	11	5	5	8	8	10	5	4	0	3	10	10	1	2	0	5	0	3	5	3	10	10	5	10	3	0	3	0
1	2	1995	4	2	5	13	11	11	7	9	9	3	4	0	0	4	7	2	1	7	5	5	3	5	7	6	6	8	4	4	6	5	4
1	1	1997	5	4	5	13	99	99	8	10	0	0	1	0	0	0	10	2	2	0	0	0	0	7	7	10	10	10	0	0	5	0	0
1	1	1965	3	1	3	6	5	5	8	8	0	0	3	0	0	6	5	2	2	0	5	5	4	6	7	10	10	10	2	5	6	5	1
1	2	1961	3	4	5	13	14	11	10	10	0	0	1	0	0	8	9	1	2	88	2	2	2	2	0	10	10	10	0	5	5	3	4
1	2	1997	3	2	5	13	11	16	9	6	4	3	3	15	5	7	10	1	2	2	2	0	0	0	0	10	10	8	5	0	1	0	5
1	2	1973	5	1	6	16	5	5	8	8	4	0	3	10	0	7	7	1	2	6	6	6	7	7	6	8	10	10	8	6	6	6	1
1	1	1942	4	3	7	17	5	5	10	10	0	0	1	0	0	3	9	1	2	0	6	5	0	4	4	5	6	8	3	4	5	2	3
1	1	1963	4	1	4	11	99	99	10	10	0	0	3	0	0	3	10	2	2	4	3	3	1	2	8	7	8	8	8	2	2	2	2
1	1	1962	4	2	5	13	11	11	10	10	0	0	3	0	0	6	9	1	2	5	5	5	0	7	6	9	10	10	6	0	0	0	0
1	1	1955	4	2	6	16	11	6	7	8	6	1	3	0	1	5	7	1	2	5	4	3	5	4	5	8	8	4	5	6	6	4	1
1	2	1976	5	1	6	16	5	8	10	10	0	0	2	3	1	4	6	2	2	5	5	2	3	8	7	10	8	8	8	3	3	1	3
1	2	1988	5	1	5	13	16	16	8	6	9	4	4	3	15	4	6	1	2	6	0	4	3	4	4	10	10	7	6	3	4	4	3
1	1	1980	1	4	4	11	11	11	10	9	1	0	3	2	0	6	8	2	2	3	2	6	8	9	5	3	7	3	9	5	7	8	88
1	1	1998	1	4	4	11	99	99	9	5	0	0	1	0	0	5	8	2	2	7	4	6	4	9	3	7	3	3	10	7	2	5	3
1	2	1998	3	2	6	12	11	11	8	7	0	0	2	0	0	5	8	1	2	0	6	3	4	8	3	5	10	10	6	1	0	0	3
1	2	1986	3	2	5	13	5	5	9	10	0	0	2	0	0	7	10	2	2	5	6	0	3	8	5	10	10	10	5	0	0	0	0
1	1	1998	1	2	4	11	99	9	10	5	2	0	3	0	0	10	5	1	1	0	0	0	2	4	2	4	10	5	4	10	4	5	1
1	1	1997	1	4	4	11	99	99	6	10	0	0	1	0	0	7	7	2	2	88	3	88	1	5	7	6	8	9	7	8	7	7	9
1	1	1997	1	4	4	11	11	5	7	10	0	0	1	3	0	5	5	1	2	4	3	4	0	10	7	10	8	10	3	6	3	4	7
1	2	1993	1	2	6	16	11	11	10	8	7	0	3	0	0	4	7	1	2	4	5	5	6	8	8	9	9	10	7	6	7	6	5
1	1	1987	2	1	3	9	99	99	8	10	0	0	3	0	0	0	5	1	2	0	0	0	0	5	5	10	10	10	3	6	0	10	5
1	1	1999	1	4	5	13	9	11	7	10	8	0	2	0	0	8	10	1	2	7	6	7	6	8	8	7	10	10	6	5	6	7	5
1	2	1974	1	4	3	8	99	99	8	5	7	5	3	0	1	0	0	2	2	2	5	5	0	10	5	8	9	9	3	3	9	8	8
1	2	1946	1	3	1	3	0	0	5	10	5	5	4	0	30	3	10	2	2	88	10	10	10	8	10	7	88	88	5	5	4	6	5
1	2	1995	2	4	6	15	16	16	8	10	0	0	3	0	15	3	8	2	2	6	3	2	2	4	6	8	8	8	8	2	2	2	4
1	1	1965	1	3	2	5	3	3	10	7	7	2	3	3	0	1	2	1	2	1	1	0	0	1	2	3	5	5	0	2	2	8	3
1	2	1977	1	4	4	11	5	5	8	10	7	0	1	0	0	7	6	1	1	5	4	4	88	88	4	10	10	0	5	0	88	5	88
1	2	1985	3	4	4	11	11	11	9	10	0	0	4	0	0	10	10	1	2	0	0	0	0	7	3	10	10	10	8	2	0	0	0
1	2	1986	3	4	5	13	5	5	8	6	5	5	3	5	0	4	88	2	2	88	7	88	1	4	3	10	10	88	10	6	6	10	10
1	1	1990	3	2	5	12	7	7	10	10	4	0	1	2	0	4	8	2	2	1	2	1	4	6	4	10	10	10	6	2	2	2	2
1	1	1968	3	4	3	6	5	5	9	10	0	0	1	3	0	8	9	2	2	7	9	2	5	9	8	10	10	10	8	7	7	8	5
1	2	1979	3	2	4	11	1	1	5	2	8	3	5	0	0	0	0	1	1	2	4	1	1	1	0	10	10	10	5	0	4	8	3
1	2	1969	3	6	2	5	99	0	8	10	0	0	3	0	0	5	8	2	2	88	0	88	0	4	8	2	9	10	2	4	4	4	5
1	2	1993	3	6	2	5	5	5	9	10	0	0	2	0	0	0	0	2	2	88	5	88	8	5	6	9	9	9	5	5	88	88	88
1	2	1957	2	1	4	11	5	5	10	5	7	7	3	20	20	3	9	2	2	6	7	0	8	7	5	3	4	4	9	4	5	8	9
1	1	1939	3	1	3	7	99	99	10	10	0	0	3	15	0	2	1	2	2	1	1	1	8	4	5	2	3	4	4	2	3	4	9
1	2	1991	3	2	5	14	11	11	10	9	8	0	3	4	0	7	9	2	2	3	3	1	3	4	3	9	10	10	6	1	3	2	3
1	1	1982	1	4	3	8	8	5	7	10	0	0	1	0	0	7	10	2	2	0	5	5	3	6	4	5	5	5	4	4	5	2	3
1	2	1985	1	2	4	11	11	10	10	10	7	0	3	0	0	0	3	2	2	0	1	0	3	5	4	10	10	10	5	2	4	8	4
1	1	1997	1	1	6	11.5	11	11	9	6	8	7	3	0	8	5	8	1	1	88	7	5	6	8	8	6	8	4	9	7	9	9	6
1	2	1972	1	3	4	11	99	99	10	10	5	6	1	0	0	5	7	2	2	0	5	0	88	88	8	9	9	9	88	88	2	6	1
1	1	1992	3	1	6	14	9	9	8	9	5	3	4	0	2	3	5	1	2	88	5	5	4	7	8	9	8	8	7	4	7	3	5
1	1	1981	3	3	5	13	99	16	7	7	3	1	2	0	4	1	1	1	2	0	0	0	2	0	1	10	10	10	0	0	0	0	0
1	1	1987	3	2	5	13	5	5	7	7	5	0	1	0	0	5	9	1	2	5	5	4	4	4	5	8	9	9	4	7	6	6	3
1	1	1990	3	2	6	15	11	11	7	10	5	3	1	0	15	4	8	2	2	0	7	3	4	9	8	8	9	9	6	3	3	8	2
1	1	1962	3	2	5	14	0	11	6	10	0	0	3	0	0	6	6	2	2	3	3	3	6	3	7	8	8	4	4	2	2	7	3
1	2	1996	3	2	6	13	16	11	9	3	10	10	4	0	30	2	6	2	1	2	2	3	3	3	3	10	10	5	5	6	4	6	5
1	2	1984	3	2	6	16	13	13	9	10	0	0	3	0	7	5	9	1	1	6	6	4	5	5	7	6	6	6	7	7	8	3	3
1	1	1974	3	1	2	5	99	99	10	10	4	2	4	3	0	2	3	2	2	2	1	0	6	8	7	10	10	10	3	2	4	5	8
1	2	1958	3	1	4	11	5	5	10	10	8	0	3	0	0	5	9	1	2	0	0	0	3	8	4	10	10	10	10	5	8	0	0
1	2	1974	3	2	5	13.5	11	11	10	10	8	0	3	0	0	9	10	1	2	0	4	0	0	0	7	10	10	10	7	6	0	5	0
1	1	1984	3	2	5	13	5	5	8	9	0	0	3	0	3	2	5	2	2	5	5	5	8	5	8	5	5	7	8	2	8	6	3
1	1	1996	3	3	3	8	8	8	9	5	5	5	1	0	0	3	7	1	2	0	0	0	0	5	3	10	10	10	3	3	3	3	2
1	2	1969	3	1	3	8	99	99	10	10	9	9	1	0	0	10	10	2	2	5	5	5	4	5	10	10	10	10	3	9	5	4	4
1	2	1975	3	1	4	11	11	11	8	10	0	0	3	0	1	1	5	1	2	0	5	0	0	6	5	10	8	8	5	0	0	5	0
1	1	1993	3	3	4	11	11	5	8	8	5	5	1	0	0	8	10	1	1	88	5	5	7	7	9	8	8	88	10	5	6	6	3
1	1	1959	3	1	4	11	99	99	7	6	9	10	2	0	0	5	8	2	2	0	0	0	3	3	3	10	10	3	4	3	2	4	0
1	1	1955	3	1	1	5	0	0	10	10	0	0	5	30	0	5	0	2	2	4	5	3	0	10	4	8	10	0	7	3	5	5	6
1	1	1960	3	2	5	14	99	99	9	10	7	6	3	0	0	7	9	1	2	8	8	9	8	7	8	5	10	9	8	8	8	9	6
1	1	1992	2	4	5	13	99	99	9	10	10	0	3	0	2	3	4	2	2	2	4	1	3	5	5	8	9	9	4	0	5	6	0
1	2	1964	3	4	6	12	5	5	7	10	6	0	2	2	0	6	7	1	2	4	4	5	3	4	5	6	7	8	6	5	3	2	1
1	2	1983	1	2	4	11	5	5	10	10	8	10	3	0	0	8	8	2	2	5	5	5	8	10	9	7	7	7	9	8	9	10	7
1	2	1993	3	1	3	8	5	5	9	6	5	5	4	0	0	2	2	2	1	2	3	0	0	4	5	6	8	8	2	7	7	4	5
1	2	1981	5	1	7	18	16	16	9	8	3	2	3	3	0	7	10	1	2	4	4	3	4	4	5	7	10	10	8	4	4	5	2
1	1	1966	3	3	4	11	5	0	8	6	3	1	3	0	0	5	7	2	2	0	5	3	2	4	7	9	10	10	3	4	6	5	3
1	1	1992	2	2	3	8	8	8	7	8	10	6	2	0	0	5	10	2	2	3	5	5	3	8	5	5	5	5	7	4	3	5	1
1	1	1966	3	2	4	11	5	5	10	10	2	2	4	30	0	5	5	2	1	0	0	0	5	0	5	10	10	9	5	0	0	0	10
1	2	1956	3	2	3	7	99	99	10	10	0	0	2	20	0	2	10	2	2	88	7	10	2	3	2	3	3	88	9	9	8	5	2
1	2	1959	2	2	5	13	99	99	6	7	6	0	4	0	0	7	8	1	2	0	0	0	3	3	8	9	9	5	5	1	3	3	2
1	1	1993	2	2	6	16	5	11	8	8	1	1	1	0	0	8	8	2	2	5	4	3	2	5	3	3	8	8	8	6	8	7	2
1	2	1968	2	2	4	11	11	11	9	10	0	0	4	3	0	8	10	2	2	5	9	6	5	5	3	10	10	10	4	5	4	3	1
1	2	1962	3	3	3	8	5	5	10	10	0	0	1	0	0	5	10	.	2	5	5	5	5	5	8	9	9	9	88	88	3	88	0
1	2	1994	3	3	4	11	5	5	9	9	0	0	3	0	0	3	7	2	2	6	3	2	1	5	5	8	10	7	5	2	3	5	2
1	2	1979	3	2	5	13	5	5	8	10	8	0	3	0	3	8	10	1	2	3	7	0	1	7	9	9	9	2	8	8	8	8	2
1	1	1986	3	3	4	11	5	5	9	10	0	0	3	0	0	7	8	1	1	88	5	0	6	4	4	9	9	88	2	0	0	0	0
1	2	1987	2	6	3	7	6	5	8	10	0	0	3	0	0	0	0	2	2	10	2	2	0	0	0	10	10	10	0	0	0	0	0
1	2	1971	2	1	3	6	11	11	9	10	6	3	4	0	0	8	8	1	2	0	0	0	0	1	1	10	10	0	1	1	1	1	1
1	1	1966	3	2	2	5	99	6	4	10	0	0	3	0	0	0	4	2	2	88	0	0	88	88	5	10	10	10	0	0	0	0	0
1	2	1996	2	3	5	14	11	5	7	5	6	4	3	8	0	7	9	1	2	6	0	0	5	6	7	10	10	10	7	0	88	2	2
1	2	1987	2	4	5	14	5	5	8	10	0	0	3	0	0	0	2	2	2	0	2	0	0	2	0	10	10	10	0	2	0	0	0
1	1	1974	2	1	5	13	99	99	10	10	0	0	2	0	0	5	7	2	2	4	4	4	2	6	3	10	10	3	2	5	5	2	2
1	1	1960	3	4	3	8	16	16	9	10	4	0	1	0	0	3	5	2	2	0	4	5	3	7	5	10	10	10	4	2	88	5	4
1	1	1989	4	2	8	19	11	11	8	7	0	0	1	0	0	8	8	1	1	1	0	0	0	0	0	10	10	10	3	0	0	0	0
1	2	1994	4	2	6	12	9	11	5	5	8	7	3	15	0	7	4	1	1	88	88	88	0	6	0	8	9	9	5	2	4	4	3
1	1	1992	3	1	4	11	11	13	8	10	0	0	1	0	0	0	8	2	2	6	5	1	3	7	1	10	10	10	8	7	7	7	1
1	1	1994	2	1	4	11	0	0	8	9	0	0	1	0	2	3	2	1	2	4	7	3	88	5	6	10	10	10	88	8	5	7	88
1	2	1969	3	2	2	5	5	5	10	5	5	5	3	0	2	6	6	1	2	5	5	4	1	5	5	5	88	88	4	5	1	1	88
1	2	1981	3	2	4	11	5	6	8	8	2	1	2	0	3	3	3	1	2	0	0	0	0	4	8	10	10	10	1	0	0	0	0
1	1	1989	3	2	3	10	99	99	9	4	4	3	3	0	0	0	5	1	1	5	5	5	6	4	5	4	4	4	3	4	3	6	5
1	1	1984	3	3	3	10	5	5	5	9	6	3	4	3	2	2	4	1	2	88	4	4	6	10	10	6	6	6	5	6	8	7	8
1	1	1936	3	2	4	11	99	99	5	6	0	0	4	30	0	6	10	2	2	88	5	88	10	7	10	8	10	10	8	88	6	88	88
1	1	1969	3	2	7	20	7	8	9	9	2	0	2	0	0	9	10	1	2	3	7	4	3	4	6	6	6	6	3	3	4	8	2
1	1	1948	3	1	5	13.5	11	16	2	7	5	2	1	0	0	5	8	1	2	5	5	5	0	8	7	3	9	7	6	4	2	5	3
1	1	1993	3	4	5	13	11	11	9	10	9	0	1	3	0	8	10	2	2	7	7	7	6	9	8	7	8	9	9	5	7	8	5
1	2	1996	3	1	5	14	11	11	7	10	0	0	4	0	2	3	6	2	2	88	3	88	0	4	3	8	8	9	88	4	5	2	2
1	1	1965	3	1	6	16	9	9	10	8	5	5	3	0	3	7	8	1	2	7	8	6	6	6	7	6	6	6	7	7	8	8	6
1	2	1980	3	1	4	11	11	11	8	8	0	5	3	0	15	9	9	2	2	0	0	0	0	0	4	8	8	8	5	2	3	6	0
1	1	1991	1	2	4	11	11	11	10	10	0	0	3	0	0	5	5	2	2	0	0	0	0	0	2	10	10	10	7	0	2	1	4
1	2	1974	2	2	4	11	0	5	7	5	6	9	.	15	20	0	9	2	2	2	0	1	2	0	0	8	8	7	2	0	0	5	0
1	1	1995	2	4	4	11	6	5	8	7	3	1	1	0	0	4	5	2	2	1	1	1	4	6	5	5	5	6	8	7	6	7	8
1	1	1960	2	4	4	5	5	5	10	10	0	0	2	0	0	10	10	1	1	0	10	10	2	8	10	10	10	10	8	4	5	7	4
1	1	1979	2	4	4	11	7	3	6	10	8	8	3	7	7	7	7	1	2	6	6	6	6	8	7	7	7	7	6	7	8	6	5
1	2	1970	2	2	4	11	5	5	7	10	0	0	3	0	0	2	10	2	2	0	0	0	0	1	1	10	10	10	1	4	3	3	1
1	2	1992	2	2	5	13	9	9	8	6	9	4	3	0	5	5	5	2	1	5	7	7	6	8	5	6	6	8	8	4	4	4	5
1	2	1970	3	4	3	6	11	5	7	9	3	0	3	0	0	6	7	2	2	0	0	0	4	5	4	6	6	6	6	4	4	5	3
1	2	1999	1	4	5	13	8	11	9	5	0	6	3	0	0	5	3	1	1	5	5	5	5	5	6	5	5	6	5	7	7	6	7
1	1	1951	2	1	3	7	5	5	9	10	9	0	3	0	0	6	9	2	2	1	3	5	7	7	5	10	10	10	8	7	8	6	4
1	2	1973	2	4	4	11	0	0	9	4	4	4	3	15	0	2	4	2	2	1	1	0	3	3	4	10	10	10	1	1	1	5	3
1	1	1984	1	2	4	11	11	11	8	7	7	8	3	0	0	6	9	1	2	8	6	2	7	8	8	8	10	7	7	8	8	7	5
1	2	1993	3	1	5	14	9	9	8	3	9	10	2	15	10	8	10	1	2	88	8	2	6	8	8	10	10	10	8	8	7	5	4
1	2	1978	1	2	3	8	99	99	10	10	0	0	1	0	0	2	2	2	2	0	2	2	2	6	4	8	10	6	4	5	2	3	2
1	1	1997	1	2	4	11	11	7	10	8	9	9	3	5	0	0	10	1	1	88	7	3	8	8	9	88	6	7	1	6	2	5	0
1	1	1955	2	4	2	5	8	3	10	10	1	1	1	0	0	8	10	1	2	7	6	4	5	8	7	3	8	2	8	1	2	4	4
1	1	1998	1	2	5	13	11	11	8	9	5	2	3	0	3	4	7	1	2	2	6	7	6	9	5	8	10	9	10	2	5	5	4
1	2	1972	1	3	9	98	0	0	10	10	0	0	4	8	0	0	10	1	2	88	0	88	0	4	6	9	8	10	88	88	88	1	88
1	1	1980	2	4	6	15	5	5	10	10	0	0	1	0	0	10	10	1	2	2	3	1	2	2	4	10	10	10	5	3	2	1	1
1	1	1996	2	3	5	12.5	99	11	8	6	5	5	4	8	15	7	9	1	2	6	6	5	3	4	7	9	9	9	9	5	8	3	2
1	2	1980	2	2	4	11	5	6	10	2	10	10	2	0	1	2	5	2	2	0	2	5	2	5	10	5	10	10	5	0	0	0	0
1	2	1995	2	1	6	13	11	11	8	6	8	0	4	0	0	7	10	1	2	5	5	8	6	8	7	7	10	1	7	4	7	4	2
1	1	1972	2	4	4	11	99	1	7	6	9	2	3	0	1	6	6	1	1	4	4	4	3	8	6	10	10	10	3	5	4	2	0
1	1	1986	2	1	4	11	2	4	10	7	5	5	3	0	0	2	5	2	2	5	3	0	3	88	88	10	10	1	2	6	7	9	1
1	2	1966	1	4	2	5	99	99	10	10	0	0	1	0	0	0	0	1	2	88	10	8	7	8	4	6	7	5	4	5	7	5	4
1	1	1996	3	2	4	11	99	99	8	10	0	0	3	0	0	7	10	1	2	7	0	0	6	7	7	10	10	8	6	7	10	2	2
1	2	1994	3	1	5	12	11	5	10	10	2	1	3	0	0	7	8	2	2	6	6	6	8	8	7	8	8	10	7	9	7	6	7
1	2	1979	2	2	4	11	16	16	10	10	0	0	1	5	0	2	5	1	2	88	8	0	0	5	2	10	10	10	88	0	0	0	0
1	1	1994	2	4	4	11	5	10	9	8	3	0	3	0	0	5	9	1	2	0	2	0	4	8	5	6	6	2	6	4	4	5	3
1	2	1994	1	4	5	12	5	0	9	5	8	0	4	0	0	5	8	2	2	0	6	5	0	5	10	10	10	10	6	0	0	2	5
1	1	1947	2	4	2	5	99	99	5	6	7	0	4	3	0	5	8	1	2	2	0	0	5	5	0	5	10	10	5	5	5	5	5
1	2	1998	1	1	3	10	99	9	8	10	0	0	4	21	300	4	4	1	2	5	5	5	6	10	10	8	8	10	4	8	6	6	7
1	2	1986	3	3	1	4	11	5	7	6	8	5	3	15	0	1	3	2	2	1	0	0	0	0	3	5	8	8	8	0	0	1	1
1	1	1956	3	2	6	13	5	5	6	7	0	0	2	0	0	5	8	2	2	5	6	5	0	7	6	10	10	10	5	5	10	5	6
1	2	1992	3	1	4	11	1	0	10	10	7	6	1	5	0	5	9	1	2	5	7	8	6	9	9	10	10	10	7	9	9	6	7
1	2	1960	2	1	2	5	5	5	10	10	2	1	3	0	0	7	10	2	2	3	5	3	0	5	5	5	8	9	8	7	8	7	0
1	3	1974	1	1	4	11	5	5	10	9	0	0	1	0	0	5	9	1	2	0	0	0	0	0	0	10	10	10	8	0	0	0	0
1	1	1985	3	2	4	11	5	6	10	7	3	1	3	0	0	3	5	2	2	5	5	5	5	7	7	8	8	8	6	7	7	6	7
1	1	1998	3	2	4	11	3	3	10	10	0	5	1	2	0	5	10	2	2	0	0	0	0	8	0	5	10	10	5	5	3	5	2
1	1	1967	3	2	4	11	99	99	9	10	0	0	3	0	0	5	8	2	2	3	5	3	5	8	5	8	8	8	5	3	3	3	3
1	1	1990	3	.	5	14	6	11	8	8	5	7	2	0	2	7	10	2	2	2	7	0	4	4	6	10	10	10	8	5	8	5	0
1	2	1998	2	4	4	11	6	1	10	10	7	0	4	30	0	4	8	2	2	8	5	6	88	8	5	9	9	9	4	4	0	8	6
1	2	1998	1	2	4	11	11	11	10	10	5	10	5	3	0	0	5	2	.	3	1	1	0	0	7	0	1	1	1	0	3	5	1
1	1	1962	1	2	5	14	99	99	4	0	8	7	4	9	30	0	5	1	2	2	0	0	0	3	2	10	10	10	88	88	3	0	0
1	1	1994	3	4	4	11	99	7	10	10	0	0	1	15	1	7	10	1	2	88	5	5	5	5	5	10	10	.	8	5	10	8	8
1	1	1998	3	2	4	11.5	11	11	8	10	0	0	3	0	0	3	8	1	2	5	0	5	3	8	5	5	8	5	8	5	8	9	9
1	2	1996	1	2	5	13	11	11	9	10	0	0	3	0	0	5	8	1	2	4	4	2	1	1	4	10	10	10	6	5	7	6	3
1	1	1960	1	4	1	1	99	99	10	10	0	0	1	0	0	0	5	2	2	0	0	0	3	3	10	10	10	10	10	0	0	0	0
1	1	1976	2	4	3	8	99	5	10	7	5	0	3	0	0	5	10	2	2	5	5	5	0	4	3	10	10	8	5	3	0	0	0
1	1	1995	1	1	4	11	99	99	7	6	9	4	3	5	20	4	8	1	2	5	10	7	4	6	7	7	7	6	5	4	8	6	4
1	2	1977	1	2	4	11	99	99	5	5	10	10	3	7	0	0	3	1	2	5	5	4	8	10	6	8	8	6	9	8	5	10	8
1	2	1973	1	2	4	11	11	11	7	8	1	0	4	0	0	1	2	2	2	0	3	0	0	4	2	10	10	10	2	2	0	0	0
1	2	1985	1	1	4	11	99	5	8	9	5	0	3	3	0	0	0	1	2	3	0	0	0	4	0	10	10	10	5	4	0	0	0
1	2	1967	1	2	3	9	11	5	3	4	9	10	4	0	20	0	0	2	1	0	0	0	1	6	6	10	10	9	5	0	0	5	5
1	1	1997	1	3	5	13	6	11	8	9	1	0	4	0	0	8	8	1	2	5	5	4	3	6	7	5	5	2	7	7	5	2	2
1	1	1996	1	2	5	13	99	99	10	10	0	0	3	0	0	6	10	2	2	0	0	0	2	2	3	10	10	10	5	4	4	1	1
1	2	1982	1	2	4	11	3	3	8	6	1	7	3	3	0	5	9	1	2	4	5	1	2	8	9	9	9	9	9	4	.	3	3
1	2	1996	1	4	3	10	99	99	9	10	7	0	3	0	0	0	0	1	2	4	3	5	6	9	10	9	8	0	10	0	5	0	5
1	1	1981	2	2	5	16	5	5	10	10	0	0	1	0	0	7	10	1	2	4	8	2	0	7	5	10	10	10	7	0	0	3	88
1	2	1975	1	1	3	8	99	99	5	10	4	0	3	3	0	0	5	2	2	88	0	0	4	5	10	5	7	.	5	5	5	4	3
1	2	1982	1	2	3	7	11	11	10	10	0	1	3	0	0	0	0	1	2	10	10	88	1	1	3	1	5	4	5	6	3	2	2
1	2	1987	1	4	6	16	5	9	10	3	10	3	2	4	0	4	10	1	2	3	4	1	0	4	2	10	10	10	4	3	88	0	0
1	1	1998	2	2	5	13	11	11	9	8	1	2	1	0	0	6	8	2	2	3	7	2	1	7	8	10	10	8	8	4	8	7	9
1	1	1962	1	4	4	11	99	99	10	10	5	5	1	7	0	2	5	2	2	1	1	1	1	1	2	10	10	9	4	3	1	5	3
1	2	1988	3	2	6	16	16	16	8	9	0	0	3	0	0	5	8	1	2	5	5	5	0	9	2	9	9	2	3	3	3	3	1
1	2	1974	3	4	5	6	11	8	10	2	8	8	1	0	0	5	10	2	2	9	7	6	2	3	8	9	9	9	9	9	7	8	9
1	2	1975	3	1	4	11	5	5	10	10	0	0	1	0	1	3	5	2	2	5	5	5	5	8	8	10	10	10	10	7	2	5	5
1	1	1969	3	2	3	6	9	5	8	8	3	0	3	0	0	6	8	1	2	5	5	5	7	8	5	5	7	7	8	4	5	7	7
1	2	1981	3	2	4	11	5	5	6	7	4	2	3	0	0	5	5	2	2	5	5	3	4	6	8	10	10	10	4	5	5	4	4
1	1	1995	3	2	6	12	15	15	10	10	1	6	1	0	1	2	3	2	2	7	7	5	0	0	0	10	10	10	10	0	10	0	0
1	1	1998	3	1	5	13	15	15	8	8	2	0	1	0	0	7	10	1	2	3	7	2	3	4	8	5	8	8	7	8	7	7	4
1	1	1989	1	4	4	11	5	5	10	10	1	0	1	0	0	2	5	1	1	0	0	0	0	4	7	10	10	10	5	1	3	0	2
1	1	1998	3	1	4	11	11	9	10	10	0	0	3	15	2	6	9	1	1	88	7	6	6	8	9	5	5	6	8	7	6	7	88
1	2	1971	1	6	4	11	99	99	7	1	8	8	3	0	0	5	7	1	2	88	2	0	0	7	2	10	10	10	0	0	0	3	3
1	2	1953	1	2	1	4	99	99	7	10	2	3	4	30	20	0	3	2	2	8	8	8	10	7	2	3	3	3	2	2	2	2	2
1	2	1963	1	1	4	11	3	3	5	3	10	10	5	3	0	0	5	2	2	0	4	0	3	4	5	5	3	4	7	8	8	88	2
1	1	1951	1	4	1	2	3	3	10	10	0	0	2	0	0	2	8	1	2	2	5	2	2	7	7	5	5	2	3	5	6	3	2
1	1	1994	3	2	5	13	11	11	8	10	0	0	1	0	0	0	10	1	2	5	4	3	0	4	3	9	5	10	6	0	1	0	0
1	2	1965	1	3	1	1	0	0	10	10	0	0	3	0	0	2	8	2	2	3	7	7	0	7	8	0	0	0	0	0	0	0	0
1	1	1973	1	4	3	7	99	1	10	10	0	0	2	0	0	3	10	2	2	0	0	0	7	9	6	10	10	10	4	9	7	3	0
1	2	1976	1	2	5	13	99	5	9	8	7	0	3	3	10	1	5	2	2	3	2	88	0	1	5	10	10	10	5	5	0	4	1
1	1	1998	3	1	4	11	6	7	10	7	3	0	3	0	0	4	8	1	2	7	5	3	3	8	7	8	8	8	8	88	5	6	88
1	1	1981	3	1	4	11	5	5	10	10	0	0	3	0	0	8	8	1	1	0	4	0	0	0	4	10	10	0	2	2	2	2	2
1	1	1994	3	2	5	13.5	16	16	10	10	1	1	1	0	1	3	10	1	2	0	5	0	5	10	5	10	5	5	5	1	0	5	5
1	1	1990	3	2	6	16	11	6	8	3	8	6	5	30	30	2	3	2	2	88	0	2	2	10	3	10	10	10	0	0	1	2	2
1	1	1964	4	1	4	11	99	99	10	10	4	6	2	0	0	10	10	2	2	0	7	0	3	3	5	4	6	6	7	8	7	7	6
1	2	1957	4	1	2	5	5	5	5	9	10	2	1	0	1	8	10	2	2	2	6	2	2	2	4	6	6	7	8	2	5	4	2
1	1	1960	4	4	4	11	5	11	7	8	3	2	3	0	0	8	9	1	2	6	7	7	8	8	7	9	10	10	7	7	7	9	5
1	2	1996	3	3	5	13	10	11	9	9	0	5	1	0	7	1	5	2	2	9	9	1	8	8	2	8	8	8	5	2	10	8	2
1	1	1965	1	2	6	16	16	16	10	10	0	4	3	0	3	0	0	2	2	0	1	0	0	0	0	10	10	10	2	2	0	0	0
1	1	1967	3	2	6	16	7	5	8	9	3	1	3	0	0	6	9	2	2	1	5	7	5	8	7	8	9	9	9	5	5	88	2
1	2	1969	2	1	4	11	1	3	10	10	0	1	1	0	0	1	1	2	2	4	4	1	2	8	9	10	10	10	5	5	5	2	3
1	2	1964	1	2	6	13	99	99	1	10	0	0	1	0	0	0	0	2	2	88	10	0	0	0	0	3	10	10	10	0	0	0	0
1	1	1982	2	3	3	8	5	5	10	5	5	5	3	7	15	5	5	2	2	10	5	5	5	5	10	5	5	5	5	10	5	5	5
1	2	1960	3	3	1	3	99	99	10	10	1	1	3	0	0	7	9	2	2	10	10	5	10	6	9	7	5	5	2	3	3	4	2
1	2	1996	1	4	2	5	99	99	10	5	0	4	1	0	8	0	5	1	1	5	8	5	5	4	3	3	3	3	88	0	5	5	5
1	1	1964	1	1	3	7	99	99	10	10	0	0	2	0	0	10	10	2	2	10	10	10	5	8	3	3	2	6	6	4	88	88	88
1	1	1992	1	3	3	6	5	5	5	5	1	1	3	1	0	8	10	1	2	5	10	8	9	7	8	9	8	8	8	10	7	10	5
